# Supplementary material for: Association of MAOA genetic variants and resilience with psychosocial stress: A longitudinal study of Syrian refugees
Source: PLoS One. 2019 Jul 17;14(7):e0219385. doi: 10.1371/journal.pone.0219385 (PMC6636744; doi:10.1371/journal.pone.0219385)
Supplement: S1 Table — See S2 Table for codebook for variable names presented here. (CSV) [file pone.0219385.s001.csv]

S1 Table. Data on trauma exposure, resilience level, psychosocial stress and mental health measures, and MAOA variants for all study participants. See S2 Table for codebook for variable names presented here.
ID_t1	WAVE	COLWEEKC	TIMEPOINT	RCT_ARM	SITE_t1	GENDER_t1	AGE_WAVE	TECTOT	HINSECURITY	HDISTRESS	PSSTOT	AYMHTOT	SDQtot	prosoc	CRIESTOT	NewCYRM12	MAOA Allele 1	MAOA Allele 2	MAOA Dosage
1-m104	2	0	1	0	0	1	13	3	56.66666667	30.55555556	33	29	10		11	51	4		1
1-m134	2	0	1	0	0	1	12	7	50	19.44444444	26	26	10	9	0	47	4		1
1-m134	2	16.14285714	2	0	0	1	12	9	30	5.555555556	25	24	6	9	0	57	4		1
1-m138	2	0	1	0	0	1	15	8	86.66666667	58.33333333	37	33	19	9	16	52	2		0
1-m138	2	10.28571429	2	1	0	1	15	8	76.66666667	41.66666667	27	25	16	10	20	60	2		0
1-m141	2	0	1	0	0	2	12	18	83.33333333	61.11111111	29	39	7	10	0	54	4	4	1
1-m141	2	15	2	1	0	2	12	3	0	5.555555556	30	21	7	8	0	36	4	4	1
1-m18	2	0	1	0	0	2	18	9	50	8.333333333	6	21	3	10	5	60	4	4	1
1-m18	2	15	2	1	0	2	18	7	86.66666667	8.333333333	16	24	6	9	0	60	4	4	1
1-m18	2	44.57142857	3	1	0	2	18	8	63.33333333	2.777777778	9	21	4	10	11	57	4	4	1
1-m195	2	0	1	0	0	1	18	8	66.66666667	30.55555556	23	34	13		16	42	3		0
1-m206	2	0	1	0	0	1	16	3	56.66666667	33.33333333	35	29	15	10	7	46	4		1
1-m206	2	14.14285714	2	0	0	1	16	3	63.33333333	22.22222222	25	31	15	9	0	48	4		1
1-m206	2	44.28571429	3	0	0	1	16	7	56.66666667	22.22222222	22	25	17	8		44	4		1
1-m213	2	0	1	0	0	2	11	6	43.33333333	33.33333333	20	28	7	10	16	58	3	3	0
1-m224	2	0	1	0	0	2	13	14			27	41	6	10	18	53	3	4	0.5
1-m226	2	0	1	0	0	1	16	6	56.66666667	55.55555556	34	40	15	4	6	44	4		1
1-m226	2	14.85714286	2	0	0	1	16	6	46.66666667	36.11111111	25	49	23	10	0	52	4		1
1-m226	2	44.42857143	3	0	0	1	16	9	53.33333333	58.33333333	20	55	25	8	36	47	4		1
1-m239	2	0	1	0	0	1	18	8	23.33333333	27.77777778	14	25	10	5	16	48	3		0
1-m239	2	10.28571429	2	1	0	1	18	12	70	27.77777778	10	26	9	10	29	51	3		0
1-m239	2	44.14285714	3	1	0	1	18	14	36.66666667	44.44444444	15	28	14	9	10	48	3		0
1-m269	2	0	1	0	0	2	15	7	56.66666667	8.333333333	25	21	9	10	10	52	3	4	0.5
1-m269	2	16	2	0	0	2	15	8	63.33333333	2.777777778	22	23	5	10	0	54	3	4	0.5
1-m292	2	0	1	0	0	1	14	7	73.33333333	30.55555556	21	28	10		17	56	3		0
1-m293	2	0	1	0	0	1	13	2	16.66666667	8.333333333	32	24	7	10	13	44	3		0
1-m293	2	12.57142857	2	0	0	1	13	1	36.66666667	8.333333333	28	24	5	8	0	47	3		0
1-m294	2	0	1	0	0	2	12	4	60	47.22222222	30	43	15	7	18	48	3	5	0.5
1-m294	2	14	2	1	0	2	12	2	76.66666667	22.22222222	31	38	17	10	24	41	3	5	0.5
1-m302	2	0	1	0	0	2	14	9	73.33333333	83.33333333	28	47	17	10	25	49	3	5	0.5
1-m305	2	0	1	0	0	1	13	8	63.33333333	44.44444444	26	42	7		26	52	3		0
1-m329	2	0	1	0	0	1	13	4	20	2.777777778	26	21	5	10	0	49	3		0
1-m329	2	13.42857143	2	0	0	1	13	4	23.33333333	2.777777778	17	21	6	9	0	52	3		0
1-m341	2	0	1	0	0	2	19	7	63.33333333	27.77777778	35	34	20	6	19	36	4	4	1
1-m341	2	15	2	1	0	2	19	9	53.33333333	41.66666667	34	32	18	9	0	40	4	4	1
1-m348	2	0	1	0	0	1	16	8	56.66666667	63.88888889	30	35	19	7	13	48	3		0
1-m348	2	13.42857143	2	0	0	1	16	7	63.33333333	52.77777778	26	34	13	10	15	54	3		0
1-m348	2	44.42857143	3	0	0	1	16	6	76.66666667	38.88888889	14	37	13	8		59	3		0
1-m364	2	0	1	0	0	1	13	9	70	36.11111111	26	37	15	6	35	50	3		0
1-m364	2	10.71428571	2	1	0	1	13	8	86.66666667	22.22222222	20	26	16	5	0	47	3		0
1-m364	2	44.71428571	3	1	0	1	13	9	100	25	17	32	15	8	36	58	3		0
1-m366	2	0	1	0	0	1	16	8	53.33333333	30.55555556	19	27	7	9	22	52	3		0
1-m366	2	12.14285714	2	1	0	1	16	8	36.66666667	27.77777778	15	24	5	8	13	59	3		0
1-m366	2	44.71428571	3	1	0	1	16	9	60	8.333333333	19	30	13	9	15	47	3		0
1-m382	2	0	1	0	0	2	12	2	76.66666667	22.22222222	27	23	15	9	0	48	3	4	0.5
1-m382	2	16	2	1	0	2	12	4	93.33333333	2.777777778	26	23	7	10	0	60	3	4	0.5
1-m382	2	43.28571429	3	1	0	2	12	7	66.66666667	13.88888889	10	22	7	10	30	60	3	4	0.5
1-m400	2	0	1	0	0	1	14	0	90	77.77777778	41	35	10		0	38	3		0
1-m408	2	0	1	0	0	2	13	4	40	8.333333333	28	31	9	10	22	41	3	4	0.5
1-m439	2	0	1	0	0	2	14	4	40	16.66666667	27	23	10	10	8	45	3	4	0.5
1-m439	2	15	2	1	0	2	14	7	26.66666667	0	26	21	10	8	0	47	3	4	0.5
1-m439	2	43.71428571	3	1	0	2	14	7	50	13.88888889	33	39	8	8		52	3	4	0.5
1-m449	2	0	1	0	0	2	12	6	43.33333333	66.66666667	22	24	4	10	28	54	3	3	0
1-m449	2	15	2	1	0	2	12	0	23.33333333	0	28	23	8	9	0	36	3	3	0
1-m452	2	0	1	0	0	2	13	1	80	25	27	28	7	7	7	53	3	4	0.5
1-m456	2	0	1	0	0	1	13	0	10	44.44444444	28	28	17		0	34	3		0
1-m481	2	0	1	0	0	2	12	2			19	26	4	7	0	47	3	4	0.5
1-m481	2	15	2	1	0	2	12	6	53.33333333	27.77777778	23	27	7	6	10	45	3	4	0.5
1-m485	2	0	1	0	0	2	13	4	86.66666667	33.33333333	25	37	21	6	22	57	3	4	0.5
1-m485	2	14.382239	2	1	0	2	13	0	86.66666667	2.777777778	24	28	9	9	0	60	3	4	0.5
1-m485	2	43.71428571	3	1	0	2	13	9	60	13.88888889	20	39	14	6	30	53	3	4	0.5
1-m493	2	0	1	0	0	2	16	5	46.66666667	16.66666667	20	38	17	10	17	44	3	3	0
1-m495	2	0	1	0	0	2	11	5	40	0	23	30	10	9	18	53	4	4	1
1-m497	2	0	1	0	0	2	18	10	70	61.11111111	38	43	17	5	36	33	3	3	0
1-m497	2	15	2	1	0	2	18	6	63.33333333	41.66666667	30	44	19	6	16	35	3	3	0
1-m497	2	43.71428571	3	1	0	2	18	8	66.66666667	58.33333333	35	49	23	8	32	50	3	3	0
1-m499	2	0	1	0	0	2	12	2	36.66666667	36.11111111	29	31	19	8	17	47	3	4	0.5
1-m499	2	15.71428571	2	0	0	2	12	3	43.33333333	19.44444444	29	31	12	8	10	54	3	4	0.5
1-m499	2	45	3	0	0	2	12	3	40	55.55555556	26	31	10	5	16	47	3	4	0.5
1-m511	2	0	1	0	0	2	14	4	70	25	30	28	19	10	27	49	4	4	1
1-m513	2	0	1	0	0	2	15	8	70	50	36	36	20	8	10	55	3	4	0.5
1-m522	2	0	1	0	0	2	12	5	76.66666667	77.77777778	47	52	25	8	34	46	4	4	1
1-m525	2	0	1	0	0	2	14	9	83.33333333	27.77777778	20	32	12	10	12	53	3	4	0.5
1-m525	2	15.71428571	2	0	0	2	14	5	80	16.66666667	18	31	6	10	0	58	3	4	0.5
1-m525	2	45	3	0	0	2	14	5	100	36.11111111	30	40	9	10	23	54	3	4	0.5
1-m526	2	0	1	0	0	2	18	6	86.66666667	19.44444444	34	31	11	9	25	40	4	4	1
1-m541	2	0	1	0	0	2	11	4	56.66666667	30.55555556	27	43	23	7	12	33	3	3	0
1-m542	2	0	1	0	0	2	19	4	46.66666667	27.77777778	26	32	9	10	13	41	3	4	0.5
1-m552	2	0	1	0	0	2	13	4	36.66666667	47.22222222	32	37	20	7	22	42	3	4	0.5
1-m568	2	0	1	0	0	2	12	2	23.33333333	16.66666667	24	26	13	6	4	46	3	4	0.5
1-m571	2	0	1	0	0	2	12	11	66.66666667	27.77777778	22	25	10	10	23	54	4	4	1
1-m572	2	0	1	0	0	1	18	13	53.33333333	58.33333333	29	37	14	8	19	39	4		1
1-m572	2	12.42857143	2	0	0	1	18	12	56.66666667	38.88888889	24	33	11	10	31	47	4		1
1-m572	2	44.28571429	3	0	0	1	18	11	60	13.88888889	24	28	7	8	5	51	4		1
1-m586	2	0	1	0	0	1	16	8	66.66666667	30.55555556	22	34	13	5	14	50	4		1
1-m586	2	10.28571429	2	1	0	1	16	6	50	30.55555556	19	31	12	6	22	49	4		1
1-m586	2	44.28571429	3	1	0	1	16	9	56.66666667	30.55555556	19	35	15	5	22	47	4		1
1-m589	2	0	1	0	0	1	19	10	46.66666667	36.11111111	20	31	12		20	55	4		1
1-m590	2	0	1	0	0	2	15	4	46.66666667	41.66666667	32	30	9	7	22	50	3	3	0
1-m590	2	15	2	1	0	2	15	7	56.66666667	44.44444444	37	50	16	10	0	45	3	3	0
1-m590	2	44.28571429	3	1	0	2	15	8	46.66666667	38.88888889	31	46	10	7	24	46	3	3	0
1-m591	2	0	1	0	0	2	15	4	43.33333333	16.66666667	35	31	8	6	14	50	3	3	0
1-m591	2	16	2	0	0	2	15	4	60	19.44444444	30	31	12	7	0	48	3	3	0
1-m591	2	44.28571429	3	0	0	2	15	9	30	8.333333333	32	33	9	6	30	53	3	3	0
1-m593	2	0	1	0	0	1	19	14	80	44.44444444	22	28	9		14	48	4		1
1-m594	2	0	1	0	0	2	19	7	30	69.44444444	39	48	16	10	24	39	3	4	0.5
1-m594	2	15	2	1	0	2	19	9	66.66666667	61.11111111	36	40	18	9	32	44	3	4	0.5
1-m594	2	44.28571429	3	1	0	2	19	9	80	52.77777778	39	45	16	9	40	45	3	4	0.5
1-m595	2	0	1	0	0	1	13	7	56.66666667	22.22222222		26	14	10	8	53	5		1
1-m595	2	10.28571429	2	1	0	1	13	5	63.33333333	30.55555556		29	10	10	23	58	5		1
1-m602	2	0	1	0	0	2	13	0	43.33333333	22.22222222	23	26	10	7	0	50	3	4	0.5
1-m602	2	14.382239	2	1	0	2	13	2	40	8.333333333	25	24	12	7	0	38	3	4	0.5
1-m602	2	44.42857143	3	1	0	2	13	0	80	5.555555556	18	26	12	9	0	53	3	4	0.5
1-m605	2	0	1	0	0	2	13	1	46.66666667	41.66666667	28	33	13	10	11	44	3	4	0.5
1-m605	2	17.71428571	2	1	0	2	13	2	60	22.22222222	32	31	17	6	0	43	3	4	0.5
1-m605	2	44.42857143	3	1	0	2	13	8	60	36.11111111	27	39	21	9	25	52	3	4	0.5
1-m606	2	0	1	0	0	1	17	7	53.33333333	33.33333333	30	43	16	8	13	49	5		1
1-m606	2	11.71428571	2	1	0	1	17	7	53.33333333	30.55555556	19	37	9	7	0	53	5		1
1-m606	2	43.57142857	3	1	0	1	17	6	30	38.88888889	26	26	18	9	13	47	5		1
1-m609	2	0	1	0	0	1	16	7	33.33333333	22.22222222	24	27	11	8	5	48	4		1
1-m609	2	14.85714286	2	0	0	1	16	3	20	16.66666667	25	26	15	7	13	49	4		1
1-m618	2	0	1	0	0	1	16	4	30	19.44444444	23	31	13	9	9	52	4		1
1-m618	2	11.14285714	2	1	0	1	16	4	33.33333333	11.11111111	23	23	9	8	0	57	4		1
1-m618	2	44.14285714	3	1	0	1	16	5	36.66666667	2.777777778	24	27	5	9	12	52	4		1
1-m619	2	0	1	0	0	1	15	8	83.33333333	55.55555556	36	35	25	10	26	51	4		1
1-m619	2	14.57142857	2	1	0	1	15	8	63.33333333	38.88888889	25	25	13	9	16	58	4		1
1-m619	2	44.14285714	3	1	0	1	15	10	73.33333333	41.66666667	23	31	11	6		57	4		1
1-m620	2	0	1	0	0	1	19	8	66.66666667	36.11111111	19	29	5		25	47	4		1
1-m653	2	0	1	0	0	2	16	4	83.33333333	33.33333333	23	29	12	7	0	44	4	4	1
1-m653	2	15	2	1	0	2	16	4	83.33333333	8.333333333	12	26	6	10	0	52	4	4	1
1-m667	2	0	1	0	0	1	17	7	33.33333333	36.11111111	24	35	12		5	44	4		1
1-m668	2	0	1	0	0	1	15	6	66.66666667	30.55555556	22	28	6	10	4	54	3		0
1-m668	2	13.85714286	2	0	0	1	15	8	83.33333333	61.11111111	33	41	11	10	0	51	3		0
1-m675	2	0	1	0	0	1	16	8	36.66666667	25	29	27	12		17	40	4		1
1-m677	2	0	1	0	0	1	16	9	83.33333333	38.88888889	25	26	10		13	55	3		0
1-m701	2	0	1	0	0	2	14	4	20	11.11111111	22	29	10	10	20	55	4	5	1
1-m703	2	0	1	0	0	2	14	2	60	50	37	33	21	8	0	43	3	4	0.5
1-m727	2	0	1	0	0	1	12	6	36.66666667	11.11111111	28	29	10	8	13	45	3		0
1-m727	2	8.285714286	2	1	0	1	12	8	73.33333333	33.33333333		43	17	9	33	48	3		0
1-m727	2	43.28571429	3	1	0	1	12	8	0	2.777777778	18	27	15	7	28	42	3		0
1-m731	2	0	1	0	0	2	13	5	83.33333333	52.77777778	30	34	14	10	14	59	3	4	0.5
1-m731	2	16	2	1	0	2	13	11	76.66666667	22.22222222	21	24	8	7	36	46	3	4	0.5
1-m731	2	43.28571429	3	1	0	2	13	10	76.66666667	13.88888889	27	32	3	10	20	58	3	4	0.5
1-m742	2	0	1	0	0	2	13	4	70	27.77777778	24	27	13	10	23	49	4	4	1
1-m742	2	15	2	0	0	2	13	3	16.66666667	19.44444444	31	25	14	10	0	45	4	4	1
1-m742	2	42.71428571	3	0	0	2	13	6	53.33333333	13.88888889	27	23	8	9		51	4	4	1
2-m10	2	0	1	0	1	1	16	7	30	38.88888889	31	28	18		19	51	4		1
2-m102	2	0	1	0	1	2	16	8	100	100	38	60	18	10	25	51	4	4	1
2-m102	2	13.57142857	2	0	1	2	16	12	80	44.44444444	28	33	16	10	36		4	4	1
2-m102	2	48.28571429	3	0	1	2	16	14	63.33333333	61.11111111	35	47	20	10	30	45	4	4	1
2-m11	2	0	1	0	1	2	12	2	70	27.77777778	29	26	7	7	0	53	3	4	0.5
2-m113	2	0	1	0	1	2	12	1	50	33.33333333	27	38	3	9	11	49	3	4	0.5
2-m113	2	26.14285714	2	1	1	2	12	3	56.66666667	22.22222222	24	31	13	5	32	49	3	4	0.5
2-m113	2	50.14285714	3	1	1	2	12	5	46.66666667	22.22222222	25	32	13	7		50	3	4	0.5
2-m117	2	0	1	0	1	1	14	9	60	25	25	32	13	9	32	57	3		0
2-m117	2	17.14285714	2	1	1	1	14	11	86.66666667	44.44444444	26	25	13	9	36	53	3		0
2-m120	2	0	1	0	1	2	12	6	100	16.66666667	43	39	13	8	3	57	3	4	0.5
2-m120	2	13.57142857	2	0	1	2	12	6	73.33333333	47.22222222	30	36	11	8	30	54	3	4	0.5
2-m120	2	48.28571429	3	0	1	2	12	5	53.33333333	16.66666667	19	35	10	10		40	3	4	0.5
2-m125	2	0	1	0	1	2	12	10	83.33333333	55.55555556	16	35	13	10	34	60	3	5	0.5
2-m125	2	26.14285714	2	0	1	2	12	6	66.66666667	33.33333333	25	32	24	4	24	46	3	5	0.5
2-m125	2	49.85714286	3	0	1	2	12	3	43.33333333	5.555555556	11	28	15	10		54	3	5	0.5
2-m13	2	0	1	0	1	1	15	4	100	30.55555556	26	26	8		40	52	4		1
2-m130	2	0	1	0	1	2	12	1	100	0	19	28	4	8	0	38	3	3	0
2-m130	2	26	2	0	1	2	12	3	73.33333333	30.55555556	27	31	10	4	16	44	3	3	0
2-m130	2	49.71428571	3	0	1	2	12	4	80	25	10	21	2	8		56	3	3	0
2-m131	2	0	1	0	1	1	12	12	83.33333333	33.33333333	25	35	13		26	58	4		1
2-m131	2	49.85714286	3	0	1	1	12								23	56	4		1
2-m133	2	0	1	0	1	1	13	5	40	36.11111111	27	33	12		18	52	3		0
2-m133	2	26	2	0	1	1	13		70	30.55555556	21	29	8		8	54	3		0
2-m133	2	49.71428571	3	0	1	1	13								15	40	3		0
2-m136	2	0	1	0	1	2	15	11	70	63.88888889	42	52	22	9	33	39	3	3	0
2-m136	2	15.42857143	2	0	1	2	15	12	76.66666667	75	39	54	22	7	35	34	3	3	0
2-m136	2	50.14285714	3	0	1	2	15	9	60	75	39	53	21	9	34	51	3	3	0
2-m137	2	0	1	0	1	1	12	2	63.33333333	5.555555556	23	28	11		0	55	4		1
2-m14	2	0	1	0	1	1	15	8	53.33333333	36.11111111	38	29	15		7	44	3		0
2-m15	2	0	1	0	1	1	14	7	80	44.44444444	29	44	15		34	57	3		0
2-m153	2	0	1	0	1	1	14	5	86.66666667	36.11111111	24	24	8		11	60	4		1
2-m155	2	0	1	0	1	1	13	7	76.66666667	36.11111111	31	43	16		26	52	4		1
2-m159	2	0	1	0	1	1	15	2	56.66666667	30.55555556	31	33	13		20	54	4		1
2-m16	2	0	1	0	1	1	16	9	96.66666667	83.33333333	29	48	16		20	56	4		1
2-m16	2	24.85714286	2	0	1	1	16		63.33333333	22.22222222	21	29	9		24	57	4		1
2-m16	2	48.85714286	3	0	1	1	16								16	56	4		1
2-m162	2	0	1	0	1	1	17	11	70	66.66666667	31	31	15	10	28	48	2		0
2-m162	2	24.85714286	2	0	1	1	17	5	46.66666667	30.55555556	25	31	16	8	20	45	2		0
2-m162	2	48	3	0	1	1	17	7	50	55.55555556	27	35	14	9	28	49	2		0
2-m166	2	0	1	0	1	1	14	9	63.33333333	36.11111111	31	39	13	10	34	54	2		0
2-m166	2	27	2	0	1	1	14	6	70	25	24	29	11	9	26	48	2		0
2-m166	2	50.14285714	3	0	1	1	14	8	56.66666667	41.66666667	10	36	15	9	27	53	2		0
2-m175	2	0	1	0	1	2	13	3	100	16.66666667	16	25	10	9	17	58	3	3	0
2-m175	2	15.57142857	2	1	1	2	13	11	90	47.22222222	26	56	20	10	27	50	3	3	0
2-m175	2	50.85714286	3	1	1	2	13	13	73.33333333	72.22222222	41	61	18	10	38	39	3	3	0
2-m177	2	0	1	0	1	1	16	18	63.33333333	66.66666667	32	52	21	10	32	45	4		1
2-m177	2	17.57142857	2	1	1	1	16	20	63.33333333	47.22222222	34	40	16	10	34	52	4		1
2-m178	2	0	1	0	1	2	15	7	100	41.66666667	35	47	18	7	33	58	3	4	0.5
2-m178	2	50.85714286	3	1	1	2	15	7	73.33333333	61.11111111	50	48	20	6	36	48	3	4	0.5
2-m18	2	0	1	0	1	1	12	8	66.66666667	63.88888889	34	40	11		11	52	3		0
2-m18	2	19	2	1	1	1	12		80	30.55555556	28	33	10		10	53	3		0
2-m183	2	0	1	0	1	1	12	3	100	16.66666667	27	49	12	10	0	55	4		1
2-m183	2	26.42857143	2	0	1	1	12	1	66.66666667	19.44444444	16	24	5	10	4	54	4		1
2-m183	2	50.14285714	3	0	1	1	12	16	70	41.66666667	33	31	18	6	20	51	4		1
2-m184	2	0	1	0	1	1	12	3	100	5.555555556	20	21	3	10	12	54	3		0
2-m184	2	26.57142857	2	0	1	1	12	2	63.33333333	25	15	22	8	10	12	51	3		0
2-m184	2	50.28571429	3	0	1	1	12	10	76.66666667	30.55555556	17	21	4	10	10	48	3		0
2-m186	2	0	1	0	1	1	10	9	76.66666667	13.88888889	33	31	10		34	54	5		1
2-m187	2	0	1	0	1	1	13	2	100	5.555555556	26	21	2	10	2		4		1
2-m187	2	26.28571429	2	0	1	1	13	0	80	38.88888889	28	21	7	10	0	47	4		1
2-m187	2	50	3	0	1	1	13	10	80	30.55555556	26	33	9	10	7	58	4		1
2-m190	2	0	1	0	1	1	14	9	90	13.88888889	21	37	7	10	17	60	3		0
2-m190	2	9.714285714	2	0	1	1	14	9	76.66666667	16.66666667	13	40	14	8	20	53	3		0
2-m191	2	0	1	0	1	1	12	4	80	11.11111111	32	37	15	9	5	58	4		1
2-m191	2	9.857142857	2	0	1	1	12	8	73.33333333	58.33333333	33	37	8	10	10	49	4		1
2-m193	2	0	1	0	1	2	12	5	100	25	30	24	3	10	20	58	3	5	0.5
2-m193	2	26	2	0	1	2	12	4	76.66666667	22.22222222	19	25	5	10	8	54	3	5	0.5
2-m193	2	49.71428571	3	0	1	2	12	3	70	0	17	22	10	10		54	3	5	0.5
2-m20	2	0	1	0	1	1	15	7	76.66666667	41.66666667	32	45	18		14	54	3		0
2-m211	2	0	1	0	1	1	13	4	86.66666667	52.77777778	37	42	18		8	46	4		1
2-m213	2	0	1	0	1	1	13	8	70	41.66666667	30	48	18	4	20	34	3		0
2-m213	2	13.42857143	2	0	1	1	13	6	46.66666667	55.55555556	25	40	14	10	23	44	3		0
2-m213	2	40	3	0	1	1	13	5	100	55.55555556	27	49	5	10		42	3		0
2-m215	2	0	1	0	1	1	12	7	90	0	38	45	17	10	11	55	4		1
2-m215	2	9.428571429	2	1	1	1	12	6	76.66666667	50	25	43	16	8	25	50	4		1
2-m215	2	40.42857143	3	1	1	1	12	4	80	27.77777778	51	53	22	7	36	48	4		1
2-m22	2	0	1	0	1	1	16	4	56.66666667	19.44444444	29	30	10	10	40	57	3		0
2-m22	2	17.42857143	2	1	1	1	16	4	46.66666667	44.44444444	25	28	16	7	17	48	3		0
2-m22	2	50.14285714	3	1	1	1	16	8	40	36.11111111	17	26	15	7	16	53	3		0
2-m220	2	0	1	0	1	2	12	5	86.66666667	0	30	43	14	10	1	57	3	4	0.5
2-m220	2	16.28571429	2	1	1	2	12	3	46.66666667	16.66666667	27	33	17	6	31	49	3	4	0.5
2-m220	2	40.85714286	3	1	1	2	12	5	96.66666667	19.44444444	15	31	14	8		44	3	4	0.5
2-m224	2	0	1	0	1	1	13	9	53.33333333	16.66666667	17	32	14	8	3	47	4		1
2-m224	2	13.28571429	2	1	1	1	13	8	50	22.22222222	21	29	12	9	2	53	4		1
2-m224	2	40.57142857	3	1	1	1	13	7	20	13.88888889	16	28	10	7	0	52	4		1
2-m229	2	0	1	0	1	1	15	12	76.66666667	61.11111111	21	43	16		30	55	3		0
2-m245	2	0	1	0	1	2	13	14	86.66666667	55.55555556	28	49	19	8	29	60	3	3	0
2-m245	2	12.28571429	2	1	1	2	13	10	86.66666667	25	32	36	8	10	34	52	3	3	0
2-m245	2	47	3	1	1	2	13	12	70	47.22222222	43	48	17	10	40	54	3	3	0
2-m246	2	0	1	0	1	1	16	13	90	27.77777778	24	38	10		25	56	5		1
2-m26	2	0	1	0	1	1	16	9	70	27.77777778	25	42	11	9	29	43	3		0
2-m26	2	27	2	0	1	1	16	12	66.66666667	47.22222222	31	42	9	10	28	48	3		0
2-m26	2	50.85714286	3	0	1	1	16	11	80	66.66666667	28	39	8	10	21	52	3		0
2-m27	2	0	1	0	1	1	17	10	30	27.77777778	31	39	16		6	51	4		1
2-m298	2	0	1	0	1	1	14	11	63.33333333	44.44444444	26	35	14	9	17		3		0
2-m298	2	16.71428571	2	0	1	1	14	10	86.66666667	27.77777778	19	24	9	10	14	53	3		0
2-m298	2	40.57142857	3	0	1	1	14	10	80	63.88888889	28	53	23	10		39	3		0
2-m30	2	0	1	0	1	1	15	7	96.66666667	47.22222222	30	37	10		19	48	3		0
2-m312	2	0	1	0	1	1	14	10	60	41.66666667	29	32	23		15	50	4		1
2-m312	2	13.42857143	2	0	1	1	14		33.33333333	25	33	31	14		32	44	4		1
2-m312	2	40	3	0	1	1	14								24	41	4		1
2-m320	2	0	1	0	1	1	11	6	83.33333333	8.333333333	19	25	13	9	0	53	3		0
2-m320	2	9.428571429	2	1	1	1	11	8	30	22.22222222	19	29	12	10	14	46	3		0
2-m320	2	41	3	1	1	1	11	4	56.66666667	19.44444444	26	24	8	7		51	3		0
2-m350	2	0	1	0	1	1	12	1	76.66666667	50		50	14	8	20		3.5	3.5	1
2-m350	2	9.428571429	2	1	1	1	12	2	40	30.55555556	19	28	8	8	25	38	3.5	3.5	1
2-m350	2	40.42857143	3	1	1	1	12	1	50	2.777777778	23	25	5	4		35	3.5	3.5	1
2-m359	2	0	1	0	1	1	11	2	66.66666667	50	30	42	22	10	31	49	3.5	3.5	1
2-m359	2	9.428571429	2	1	1	1	11	6	53.33333333	38.88888889		33	21	4	5	38	3.5	3.5	1
2-m359	2	40.42857143	3	1	1	1	11	2	73.33333333	41.66666667	29	39	14	10		42	3.5	3.5	1
2-m37	2	0	1	0	1	1	15	7	100	100	32	41	10		28	60	4		1
2-m411	2	0	1	0	1	1	15	12	83.33333333	27.77777778	28	36	13	9	14	60	4		1
2-m411	2	13.28571429	2	1	1	1	15	8	73.33333333	38.88888889	27	36	11	10	28		4		1
2-m411	2	40.57142857	3	1	1	1	15	8	70	25	29	34	12	9		53	4		1
2-m431	2	0	1	0	1	1	11	3	100	0	31	50	11		2	57	3		0
2-m431	2	8.142857143	2	0	1	1	11		63.33333333	47.22222222	28	35	21		36	52	3		0
2-m432	2	0	1	0	1	1	14	7	66.66666667	41.66666667	35	40	17		11	39	4		1
2-m432	2	12.42857143	2	0	1	1	14		60	33.33333333	20	34	15		20	39	4		1
2-m432	2	39.57142857	3	0	1	1	14								18	42	4		1
2-m447	2	0	1	0	1	1	16	7	83.33333333	36.11111111	25	23	9		6	44	4		1
2-m447	2	12.42857143	2	0	1	1	16		83.33333333	50	26	26	8		13	50	4		1
2-m449	2	0	1	0	1	1	12	5	86.66666667	0	19	26	4	10	7	60	4		1
2-m449	2	8.142857143	2	0	1	1	12	8	60	50	29	40	23	6	15	39	4		1
2-m449	2	39.57142857	3	0	1	1	12	5	76.66666667	5.555555556	21	22	3	10	10	54	4		1
2-m453	2	0	1	0	1	1	17	7	40	58.33333333	32	44	10		32	56	3		0
2-m46	2	0	1	0	1	1	18	12	56.66666667	41.66666667	28	41	16	7	30	55	3		0
2-m46	2	24.85714286	2	0	1	1	18	13	70	27.77777778	19	29	12	10	14	52	3		0
2-m46	2	48	3	0	1	1	18	16	63.33333333	19.44444444	23	32	15	9		56	3		0
2-m48	2	0	1	0	1	2	14	6	100	66.66666667	36	40	21	10	13	50	3	3	0
2-m5	2	0	1	0	1	2	12	5	73.33333333	61.11111111	30	37	15	8	27	47	4	4	1
2-m5	2	15.42857143	2	0	1	2	12	0	53.33333333	19.44444444	24	34	7	10	0	51	4	4	1
2-m5	2	50.14285714	3	0	1	2	12	0	96.66666667	8.333333333	21	27	7	8	0	57	4	4	1
2-m53	2	0	1	0	1	2	15	6	96.66666667	0	22	28	12	8	3	53	3	5	0.5
2-m56	2	0	1	0	1	2	13	3	63.33333333	27.77777778	28	35	18	9	5	56	3	4	0.5
2-m56	2	13.57142857	2	0	1	2	13	2	46.66666667	25	27	27	19	6	36	52	3	4	0.5
2-m56	2	48.28571429	3	0	1	2	13	2	53.33333333	11.11111111	13	25	11	9	28	53	3	4	0.5
2-m61	2	0	1	0	1	2	12	8	86.66666667	100	33	55	14	10	36	56	3	4	0.5
2-m61	2	15.42857143	2	0	1	2	12	11	93.33333333	83.33333333	24	50	17	10	38	53	3	4	0.5
2-m61	2	50.14285714	3	0	1	2	12	8	100	58.33333333	35	35	10	10	29	55	3	4	0.5
2-m62	2	0	1	0	1	2	15	9	86.66666667	91.66666667	28	51	18	10	0	60	3	3	0
2-m62	2	13.57142857	2	1	1	2	15	14	70	52.77777778	39	47	17	10	30	45	3	3	0
2-m62	2	48.28571429	3	1	1	2	15	14	73.33333333	50	36	34	13	9	32	48	3	3	0
2-m69	2	0	1	0	1	1	15	12	66.66666667	61.11111111	37	48	14		40	45	3		0
2-m70	2	0	1	0	1	1	13	3	100	16.66666667	22	31	9	10	5	56	3		0
2-m70	2	26.57142857	2	0	1	1	13	7	63.33333333	11.11111111	16	25	20	9	15	52	3		0
2-m70	2	50.57142857	3	0	1	1	13	4	43.33333333	5.555555556	16	26	10	10		58	3		0
2-m73	2	0	1	0	1	1	13	5	43.33333333	61.11111111	31	41	22		12	36	4		1
2-m8	2	0	1	0	1	2	12	2	60	25	29	27	10	9	0	50	4	4	1
2-m8	2	15.42857143	2	0	1	2	12	0	30	13.88888889	14	28	5	8	0	49	4	4	1
2-m8	2	50.14285714	3	0	1	2	12	1	20	16.66666667	18	27	12	7	16	51	4	4	1
2-m83	2	0	1	0	1	2	15	0	86.66666667	58.33333333	28	46	13	9	0	53	3	3	0
2-m83	2	26.71428571	2	1	1	2	15	3	50	44.44444444	24	39	12	7	28	44	3	3	0
2-m85	2	0	1	0	1	1	14	3	90	55.55555556	26	22	10	10	23	52	3		0
2-m85	2	17.57142857	2	1	1	1	14	8	73.33333333	19.44444444	16	32	8	10	34	59	3		0
2-m85	2	50.42857143	3	1	1	1	14	6	83.33333333	25	22	25	9	8		53	3		0
2-m87	2	0	1	0	1	1	12	3	16.66666667	19.44444444	20	27	17		0	45	3		0
2-m88	2	0	1	0	1	1	14	4	53.33333333	47.22222222	29	40	9	7	21	46	4		1
2-m88	2	26.71428571	2	0	1	1	14	11	36.66666667	22.22222222	28	28	11	8	20	45	4		1
2-m88	2	49.85714286	3	0	1	1	14	7	86.66666667	38.88888889	28	25	6	8	15	51	4		1
2-m90	2	0	1	0	1	1	18	12	93.33333333	0	28	33	13		27	28	4		1
2-m92	2	0	1	0	1	1	13	9	60	75	28	63	22		36	50	4		1
2-m98	2	0	1	0	1	1	13	6	36.66666667	11.11111111	17	31	19		30	53	4		1
4-314	2	0	1	0	2	1	14	6	70	25	31	46	17		36	56	3		0
4-314	2	11.71428571	2	0	2	1	14		53.33333333	33.33333333	23	24	14		30	44	3		0
4-314	2	39.28571429	3	0	2	1	14								34	45	3		0
4-413	2	0	1	0	2	1	13	6	63.33333333	44.44444444	27	28	22		16	40	4		1
4-529	2	0	1	0	2	1	12	11	33.33333333	27.77777778	26	39	24	4	13	33	4		1
4-529	2	18	2	0	2	1	12	8	56.66666667	52.77777778	32	48	23	3	28	33	4		1
4-541	2	0	1	0	2	1	15	13	93.33333333	63.88888889	28	46	23	9	4	49	3		0
4-541	2	18.85714286	2	0	2	1	15	12	76.66666667	72.22222222	44	46	20	7	19	42	3		0
4-541	2	46.14285714	3	0	2	1	15	11	86.66666667	58.33333333	28	41	19	6	16	48	3		0
4-549	2	0	1	0	2	1	16	11	90	47.22222222	31	35	14	9	8	45	3		0
4-549	2	18	2	0	2	1	16	7	76.66666667	66.66666667	30	52	22	3	27	46	3		0
4-553	2	0	1	0	2	1	17	5	56.66666667	41.66666667	27	39	20	6	18	34	4		1
4-553	2	15	2	1	2	1	17	7	76.66666667	50	25	31	19	7	35	42	4		1
4-553	2	46.71428571	3	1	2	1	17	10	43.33333333	33.33333333	29	28	12	9		40	4		1
4-599	2	0	1	0	2	2	16	6	83.33333333	36.11111111	33	28	13	10	19	55	3	4	0.5
4-599	2	13.57142857	2	0	2	2	16	5	36.66666667	41.66666667	31	36	12	10	31	52	3	4	0.5
4-599	2	45	3	0	2	2	16	5	73.33333333	36.11111111	16	24	14	9	11	50	3	4	0.5
4-600	2	0	1	0	2	2	17	5	90	41.66666667	32	35	13	10	21	55	3	4	0.5
4-621	2	0	1	0	2	2	13	2	70	38.88888889	33	29	14	9	15	36	3	3	0
4-621	2	14	2	1	2	2	13	5	63.33333333	30.55555556	28	38	17	7	16	41	3	3	0
4-621	2	40.42857143	3	1	2	2	13	3	36.66666667	38.88888889	29	21	13	6	15	40	3	3	0
4-624	2	0	1	0	2	2	15	7	60	52.77777778	30	36	16	7	21	53	3	4	0.5
4-625	2	0	1	0	2	2	15	8	70	55.55555556	33	45	17	10	20	46	3	3	0
4-674	2	0	1	0	2	2	15	5	93.33333333	25	31	41	20	8	30	50	3	3	0
4-675	2	0	1	0	2	2	15	5	50	63.88888889	27	38	20	9	13	42	3	4	0.5
4-675	2	13.42857143	2	0	2	2	15	5	93.33333333	61.11111111	33	51	21	10	28	48	3	4	0.5
4-675	2	44.71428571	3	0	2	2	15	3	86.66666667	38.88888889	27	41	13	9		48	3	4	0.5
4-677	2	0	1	0	2	2	15	11	70	83.33333333	36	58	21	9	28	36	3	3	0
4-678	2	0	1	0	2	2	15	8	83.33333333	50	18	28	9	10	36	58	3	3	0
4-678	2	13.42857143	2	1	2	2	15	6	46.66666667	25	22	40	14	9	25		3	3	0
4-678	2	44.85714286	3	1	2	2	15	5	36.66666667	30.55555556	25	31	12	7	22	50	3	3	0
4-679	2	0	1	0	2	2	15	11	86.66666667	69.44444444	24	38	15	8	20	50	3	3	0
4-679	2	13.42857143	2	0	2	2	15	7	93.33333333	58.33333333	27	37	14	8	28	57	3	3	0
4-679	2	44.71428571	3	0	2	2	15	9	46.66666667	19.44444444	16	30	7	7	20	55	3	3	0
4-681	2	0	1	0	2	2	16	8	86.66666667	44.44444444	29	33	12	8	23	51	3	4	0.5
4-683	2	0	1	0	2	2	13	4	90	36.11111111	27	47	16	7	26	57	3	4	0.5
4-683	2	12.28571429	2	1	2	2	13	6	93.33333333	27.77777778	24	27	7	10	30	58	3	4	0.5
4-684	2	0	1	0	2	2	14	8	46.66666667	75	42	41	16	6	10	32	3	3	0
4-684	2	16.71428571	2	0	2	2	14	8	86.66666667	72.22222222	36	47	15	10	31	29	3	3	0
4-685	2	0	1	0	2	2	13	8	66.66666667	86.11111111	38	51	18	4	27	33	3	3	0
4-685	2	16.71428571	2	0	2	2	13	12	80	94.44444444	54	59	29	6	34	39	3	3	0
4-699	2	0	1	0	2	2	14	9	93.33333333	33.33333333	26	30	27	8	12	48	4	4	1
4-699	2	13.85714286	2	0	2	2	14	6	93.33333333	41.66666667	26	27	3	10	28	59	4	4	1
4-709	2	0	1	0	2	2	13	2	46.66666667	25	18	36	16	7	0	39	4	4	1
4-709	2	12.28571429	2	0	2	2	13	5	76.66666667	52.77777778	30	58	22	8	21	41	4	4	1
4-721	2	0	1	0	2	2	12	4	70	83.33333333	29	32	28	10	3	54	4	4	1
4-721	2	14	2	1	2	2	12	4	73.33333333	55.55555556	27	32	22	6	15	41	4	4	1
4-721	2	40.28571429	3	1	2	2	12	1	36.66666667	16.66666667	19	29	8	10		59	4	4	1
4-733	2	0	1	0	2	2	12	7	86.66666667	61.11111111	24	44	25	10	31	58	4	4	1
4-733	2	14	2	1	2	2	12	7	86.66666667	36.11111111	24	31	18	10	35	53	4	4	1
4-733	2	41.71428571	3	1	2	2	12	4	70	33.33333333	15	23	8	10		54	4	4	1
4-734	2	0	1	0	2	1	12	7	46.66666667	30.55555556	29	37	23		12	49	4		1
4-737	2	0	1	0	2	2	16	1	83.33333333	13.88888889	30	36	20	7	0	51	3	4	0.5
4-739	2	0	1	0	2	2	16	6	70	38.88888889	30	36	10	9	23	55	4	4	1
4-739	2	14	2	1	2	2	16	8	66.66666667	47.22222222	22	26	10	10	30	54	4	4	1
4-756	2	0	1	0	2	2	17	10	83.33333333	16.66666667	28	34	10	10	28	49	3	5	0.5
4-764	2	0	1	0	2	2	17	6	73.33333333	52.77777778	28	42	23	7	30	55	3	4	0.5
4-774	2	0	1	0	2	2	14	7	93.33333333	61.11111111	28	38	13	4	18	38	4	4	1
4-774	2	17	2	0	2	2	14	6	100	30.55555556	23	21	4	8	32	55	4	4	1
4-774	2	45.57142857	3	0	2	2	14	8	73.33333333	19.44444444	10	25	7	7	24	58	4	4	1
4-787	2	0	1	0	2	2	13	4	80	30.55555556	31	41	21	7	29	46	2	4	0.5
4-787	2	14	2	1	2	2	13	5	86.66666667	44.44444444	29	35	15	9	34	50	2	4	0.5
4-787	2	40.28571429	3	1	2	2	13	5	70	36.11111111	25	28	14	10		56	2	4	0.5
4-792	2	0	1	0	2	2	18	11	50	38.88888889	38	53	25	8	36	35	3	4	0.5
4-792	2	14	2	0	2	2	18	11	63.33333333	61.11111111	31	52	14	10	36	49	3	4	0.5
4-802	2	0	1	0	2	2	13	9	86.66666667	50	20	32	12	10	14	48	3	4	0.5
4-802	2	13	2	0	2	2	13	6	80	41.66666667	35	46	15	9	13	52	3	4	0.5
4-802	2	44.42857143	3	0	2	2	13	6	76.66666667	16.66666667	21	27	13	10		56	3	4	0.5
4-803	2	0	1	0	2	2	14	5	86.66666667	13.88888889	23	24	11	10	24	55	3	4	0.5
4-803	2	14.28571429	2	0	2	2	14	6	80	30.55555556	24	22	8	10	22	50	3	4	0.5
4-803	2	40.42857143	3	0	2	2	14	9	83.33333333	27.77777778	26	24	13	10	21	54	3	4	0.5
4-804	2	0	1	0	2	1	14	3	30	41.66666667	26	29	17	3	16	42	3		0
4-804	2	18.85714286	2	0	2	1	14	5	86.66666667	30.55555556	24	24	8	10	0	49	3		0
4-806	2	0	1	0	2	1	12	2	56.66666667	11.11111111	27	25	8	9	9	49	3		0
4-806	2	18.85714286	2	0	2	1	12	2	93.33333333	33.33333333	22	39	22	8	16	50	3		0
4-m128	2	0	1	0	2	2	11	6	50	8.333333333	24	38	8	8	16	55	3	4	0.5
4-m128	2	10.28571429	2	1	2	2	11	6	46.66666667	52.77777778	39	33	13	9	25	48	3	4	0.5
4-m129	2	0	1	0	2	2	14	10	40	11.11111111	28	30	12	9	26	55	3	4	0.5
4-m129	2	10	2	1	2	2	14	3	83.33333333	25	24	21	10	10	24	59	3	4	0.5
4-m130	2	0	1	0	2	2	16	8	80	88.88888889	38	59	25	6	40	37	4	4	1
4-m130	2	10	2	0	2	2	16	4	80	58.33333333	34	57	26	7	20	41	4	4	1
4-m130	2	41.28571429	3	0	2	2	16	8	63.33333333	50	44	43	18	6	25	35	4	4	1
4-m131	2	0	1	0	2	2	15	11	93.33333333	30.55555556	30	35	19	5	26	40	4	4	1
4-m131	2	10.28571429	2	1	2	2	15	9	80	44.44444444	23	39	22	8	26	48	4	4	1
4-m131	2	41.28571429	3	1	2	2	15	13	80	47.22222222	31	33	26	6	28	44	4	4	1
4-m142	2	0	1	0	2	2	14	5	86.66666667	88.88888889	39	61	22	7	35	51	4	4	1
4-m142	2	10	2	1	2	2	14	5	76.66666667	63.88888889	22	34	12	7	0	52	4	4	1
4-m177	2	0	1	0	2	2	13	8	83.33333333	11.11111111	24	39	24	9	8	55	4	4	1
4-m20	2	0	1	0	2	1	12	4	36.66666667	77.77777778	19	21	11		15	58	3		0
4-m20	2	18.14285714	2	0	2	1	12		86.66666667	55.55555556	22	30	16		30	52	3		0
4-m20	2	45.14285714	3	0	2	1	12								31	58	3		0
4-m21	2	0	1	0	2	2	17	4	100	38.88888889	25	26	17	8	26	57	3	4	0.5
4-m217	2	0	1	0	2	1	15	5	66.66666667	16.66666667	26	23	13	10	5	56	3		0
4-m217	2	15	2	1	2	1	15	2	26.66666667	0	16	27	5	9	0	50	3		0
4-m217	2	41.85714286	3	1	2	1	15	5	60	19.44444444	21	21	2	10		58	3		0
4-m22	2	0	1	0	2	2	13	6	63.33333333	38.88888889	32	34	16	8	23		3	4	0.5
4-m22	2	14.28571429	2	0	2	2	13	3	80	30.55555556	32	33	15	10	30	49	3	4	0.5
4-m22	2	42.57142857	3	0	2	2	13	6	66.66666667	22.22222222	27	36	11	8	23	54	3	4	0.5
4-m226	2	0	1	0	2	1	17	7	90	55.55555556	31	32	11		23	38	4		1
4-m227	2	0	1	0	2	1	17	6	66.66666667	41.66666667	21	32	15	9	7	58	3		0
4-m227	2	15	2	0	2	1	17	7	83.33333333	88.88888889	33	45	17	8	24	48	3		0
4-m227	2	41.85714286	3	0	2	1	17	9	46.66666667	63.88888889	12	46	13	9	17	45	3		0
4-m23	2	0	1	0	2	2	17	7	100	66.66666667	24	47	15	10	21	56	3	4	0.5
4-m258	2	0	1	0	2	2	15	6	50	36.11111111	30	30	15	7	32	44	3	3	0
4-m258	2	13.28571429	2	0	2	2	15	5	56.66666667	38.88888889	26	46	21	6	34	52	3	3	0
4-m258	2	39.42857143	3	0	2	2	15	5	53.33333333	13.88888889	18	30	10	9	28	54	3	3	0
4-m276	2	0	1	0	2	1	13	4	43.33333333	16.66666667	28	26	19	6	34	56	3		0
4-m276	2	11.71428571	2	0	2	1	13	4	93.33333333	47.22222222	24	29	15	10	28	53	3		0
4-m276	2	39.28571429	3	0	2	1	13	5	76.66666667	36.11111111	16	27	13	8		53	3		0
4-m346	2	0	1	0	2	1	13	2	66.66666667	22.22222222	27	22	14		30	54	4		1
4-m346	2	11.42857143	2	0	2	1	13		66.66666667	33.33333333	19	30	5		36	55	4		1
4-m346	2	39	3	0	2	1	13									56	4		1
4-m374	2	0	1	0	2	1	12	6	53.33333333	11.11111111	31	29	15	9	40	55	5		1
4-m374	2	8	2	1	2	1	12	5	63.33333333	16.66666667	25	24	7	9	25	51	5		1
4-m395	2	0	1	0	2	2	14	1	76.66666667	25	25	49	18	8	32	58	3	5	0.5
4-m395	2	13.28571429	2	0	2	2	14	2	93.33333333	41.66666667	24	34	16	10	34	58	3	5	0.5
4-m399	2	0	1	0	2	1	14	9	56.66666667	58.33333333	29	28	6		22	56	3		0
4-m406	2	0	1	0	2	1	15	7	80	30.55555556	34	27	11	9	21	51	4		1
4-m406	2	11.71428571	2	0	2	1	15	9	66.66666667	55.55555556	43	40	7	9	30	45	4		1
4-m422	2	0	1	0	2	1	15	8	83.33333333	83.33333333	29	38	10		24	53	4		1
4-m422	2	11.71428571	2	0	2	1	15		83.33333333	72.22222222	26	37	15		20	55	4		1
4-m422	2	41.14285714	3	0	2	1	15								28	57	4		1
4-m423	2	0	1	0	2	1	12	6	83.33333333	66.66666667	25	30	14	7	22	44	3		0
4-m423	2	8	2	1	2	1	12	6	73.33333333	41.66666667	30	34	24	8	32	38	3		0
4-m423	2	39.57142857	3	1	2	1	12	5	70	50	28	30	13	10		46	3		0
4-m424	2	0	1	0	2	1	12	6	93.33333333	30.55555556	24	34	17		0	56	4		1
4-m431	2	0	1	0	2	1	12	4	93.33333333	38.88888889	22	28	8	10	20	57	4		1
4-m431	2	11.57142857	2	0	2	1	12	2	86.66666667	22.22222222	27	28	9	10	30	56	4		1
4-m432	2	0	1	0	2	1	15	6	60	33.33333333	26	39	13	6	28	55	4		1
4-m432	2	11.57142857	2	0	2	1	15	3	83.33333333	27.77777778	26	29	6	10	30	52	4		1
4-m436	2	0	1	0	2	1	14	4	16.66666667	8.333333333	35	21	19		23	51	3		0
4-m436	2	11.57142857	2	1	2	1	14		33.33333333	22.22222222	24	23	7		16	47	3		0
4-m436	2	39.28571429	3	1	2	1	14									52	3		0
4-m440	2	0	1	0	2	1	13	4	76.66666667	30.55555556	22	28	10		23	46	3		0
4-m442	2	0	1	0	2	1	11	7	63.33333333	66.66666667	26	36	15		18	55	3		0
4-m443	2	0	1	0	2	1	12	1	90	27.77777778	20	23	7		0	56	4		1
4-m443	2	11.85714286	2	0	2	1	12		66.66666667	8.333333333	24	43	13		7	54	4		1
4-m443	2	39	3	0	2	1	12									56	4		1
4-m447	2	0	1	0	2	1	12	8	86.66666667	38.88888889	25	52	19		40	43	4		1
4-m449	2	0	1	0	2	1	16	4	86.66666667	77.77777778	26	31	14		23	55	3		0
4-m45	2	0	1	0	2	2	13	6	93.33333333	41.66666667	30	32	15	10	25	46	3	4	0.5
4-m45	2	14.28571429	2	0	2	2	13	7	80	27.77777778	30	43	18	10	20	53	3	4	0.5
4-m455	2	0	1	0	2	1	12	7	76.66666667	13.88888889	27	38	20	7	36	54	3		0
4-m455	2	11.57142857	2	0	2	1	12	6	83.33333333	38.88888889	25	35	16	10	32	56	3		0
4-m455	2	39.28571429	3	0	2	1	12	6	43.33333333	19.44444444	27	27	6	9		55	3		0
4-m456	2	0	1	0	2	1	13	9	83.33333333	69.44444444	28	48	22		40	52	4		1
4-m456	2	11.57142857	2	0	2	1	13		80	72.22222222	31	51	21		40	57	4		1
4-m46	2	0	1	0	2	2	13	1	70	25	29	29	20	6	0	48	3	3	0
4-m46	2	10.28571429	2	1	2	2	13	2	80	33.33333333	28	25	17	8	20	58	3	3	0
4-m46	2	41.28571429	3	1	2	2	13	0	66.66666667	19.44444444	23	27	8	9	0	47	3	3	0
4-m461	2	0	1	0	2	1	12	3	90	58.33333333	23	28	10	9	22	57	4		1
4-m461	2	11.57142857	2	0	2	1	12	6	80	30.55555556	32	45	23	9	9	48	4		1
4-m465	2	0	1	0	2	1	12	5	86.66666667	27.77777778	26	38	23	8	38	51	4		1
4-m465	2	11.85714286	2	0	2	1	12	5	86.66666667	22.22222222	28	52	21	8	36	55	4		1
4-m469	2	0	1	0	2	1	12	0	50	36.11111111	26	37	21		0	45	4		1
4-m471	2	0	1	0	2	1	12	8	100	50	24	27	13	10	30	54	4		1
4-m471	2	8	2	1	2	1	12	9	86.66666667	19.44444444	22	26	9	10	23	50	4		1
4-m471	2	39.57142857	3	1	2	1	12	4	36.66666667	11.11111111	20	23	5	8		45	4		1
4-m49	2	0	1	0	2	2	15	0	46.66666667	13.88888889	26	23	15	7	0	49	3	3	0
4-m49	2	10.28571429	2	1	2	2	15	0	56.66666667	2.777777778	26	25	15	6	0	54	3	3	0
4-m49	2	41.28571429	3	1	2	2	15	0	40	2.777777778	15	26	7	8	0	55	3	3	0
4-m491	2	0	1	0	2	1	12	2	83.33333333	25	24	21	7		24	57	4		1
4-m54	2	0	1	0	2	1	12	5	80	27.77777778	31	26	15		9	58	4		1
4-m571	2	0	1	0	2	2	13	1	63.33333333	22.22222222	24	26	5	10	0	54	3	5	0.5
4-m571	2	13.28571429	2	0	2	2	13	0	83.33333333	22.22222222	25	24	14	10	0	54	3	5	0.5
4-m58	2	0	1	0	2	2	19	11	100	72.22222222	40	59	21	8	40	49	4	4	1
4-m58	2	10	2	1	2	2	19	10	86.66666667	58.33333333	28	30	21	10	30	59	4	4	1
4-m616	2	0	1	0	2	1	12	8	86.66666667	36.11111111	27	39	17	9	34	57	5		1
4-m616	2	11.71428571	2	0	2	1	12	5	93.33333333	36.11111111	28	34	13	8	14	57	5		1
4-m616	2	39.28571429	3	0	2	1	12	7	90	27.77777778	18	27	6	10	28	54	5		1
4-m626	2	0	1	0	2	1	12	5	86.66666667	33.33333333	26	26	13	8	22	58	4		1
4-m626	2	7.714285714	2	1	2	1	12	2	100	22.22222222	28	28	5	10	32	54	4		1
4-m627	2	0	1	0	2	1	12	9	90	33.33333333	24	28	12	9	20	54	3		0
4-m627	2	11.71428571	2	1	2	1	12	9	56.66666667	25	18	31	8	8	5	52	3		0
4-m627	2	41	3	1	2	1	12	9	60	16.66666667	15	25	4	8	14	54	3		0
4-m628	2	0	1	0	2	1	12	3	80	25	25	25	19		22	55	4		1
4-m628	2	11.85714286	2	0	2	1	12		70	52.77777778	27		21		18	50	4		1
4-m633	2	0	1	0	2	1	15	5	76.66666667	41.66666667	21	22	16	10	36	56	3		0
4-m633	2	11.28571429	2	1	2	1	15	7	80	44.44444444	26	55	20	9	6	52	3		0
4-m73	2	0	1	0	2	2	18	5	86.66666667	77.77777778	28	56	32	3	28	54	3	3	0
4-m73	2	13.42857143	2	0	2	2	18	4	100	100	29	37	20	10	20	56	3	3	0
4-m73	2	44.71428571	3	0	2	2	18	8	80	41.66666667	38	34	21	7	8	46	3	3	0
5-m100	2	0	1	0	3	1	13	4	63.33333333	50	33	33	10		21	43	3		0
5-m100	2	15.42857143	2	0	3	1	13		46.66666667	30.55555556	24	23	9		11	45	3		0
5-m103	2	0	1	0	3	2	16	10	93.33333333	44.44444444	39	46	17	7	29	41	3	4	0.5
5-m108	2	0	1	0	3	1	14	7	60	44.44444444	34	37	18	10		52	4		1
5-m108	2	13.14285714	2	0	3	1	14	7	63.33333333	44.44444444	35	37	14	8	13	53	4		1
5-m108	2	41.14285714	3	0	3	1	14	11	70	25	19	25	11	10	9	51	4		1
5-m110	2	0	1	0	3	1	15	8	30	50	24	33	18	8	0	33	3		0
5-m110	2	14.28571429	2	0	3	1	15	10	53.33333333	25	22	31	19	10	0	40	3		0
5-m110	2	41.14285714	3	0	3	1	15	12	36.66666667	13.88888889	26	34	13	10		47	3		0
5-m139	2	0	1	0	3	1	13	5	26.66666667	30.55555556	26	39	24	8	25	46	3		0
5-m139	2	14.382239	2	1	3	1	13	7	40	58.33333333	31	44	24	7	24	37	3		0
5-m139	2	42.14285714	3	1	3	1	13	10	56.66666667	66.66666667	33	43	22	8	27	46	3		0
5-m144	2	0	1	0	3	1	13	4	40	27.77777778	29	32	17	5	0	32	3		0
5-m144	2	14.382239	2	1	3	1	13	7	70	30.55555556	14	36	13	4	30	44	3		0
5-m150	2	0	1	0	3	1	15	7	50	5.555555556	21	27	5	9	22	48	4		1
5-m150	2	14.85714286	2	0	3	1	15	10	43.33333333	8.333333333	25	30	2	10	0	56	4		1
5-m150	2	42.57142857	3	0	3	1	15	12	86.66666667	25	20	32	7	8	24	54	4		1
5-m167	2	0	1	0	3	1	12	12	83.33333333	50	30	52	16	8	34	45	3		0
5-m167	2	12.71428571	2	0	3	1	12	7	100	52.77777778	34	39	14	8	24	54	3		0
5-m181	2	0	1	0	3	1	13	7	56.66666667	47.22222222	27	32	12		6	50	4		1
5-m181	2	13.14285714	2	0	3	1	13		23.33333333	41.66666667	32	25	12		1	47	4		1
5-m192	2	0	1	0	3	1	14	4	66.66666667	30.55555556	23	31	10	8	24	47	4		1
5-m192	2	14.382239	2	0	3	1	14	2	30	22.22222222	22	31	14	9	16	46	4		1
5-m192	2	42.14285714	3	0	3	1	14	4	70	27.77777778	26	23	12	9	24	59	4		1
5-m215	2	0	1	0	3	1	14	8	73.33333333	61.11111111	37	37	15	9	23	47	4		1
5-m215	2	11.14285714	2	1	3	1	14	8	83.33333333	44.44444444	37	38	18	8	9	46	4		1
5-m215	2	42.14285714	3	1	3	1	14	13	66.66666667	66.66666667	31	44	17	9	20	51	4		1
5-m218	2	0	1	0	3	1	13	9	83.33333333	63.88888889	35	39	18	8	29	33	4		1
5-m218	2	14.382239	2	0	3	1	13	5	30	44.44444444	27	34	21	8	10	47	4		1
5-m218	2	42.14285714	3	0	3	1	13	8	90	25	33	39	23	8		42	4		1
5-m227	2	0	1	0	3	2	16	9	56.66666667	16.66666667	21	23	8	8	12	54	4	4	1
5-m227	2	14.42857143	2	0	3	2	16	9	76.66666667	16.66666667	25	27	9	9	0	51	4	4	1
5-m227	2	42.14285714	3	0	3	2	16	9	73.33333333	25	12	30	11	8	6	45	4	4	1
5-m234	2	0	1	0	3	1	13	4	70	44.44444444	22	24	19		15	51	3		0
5-m234	2	14.382239	2	0	3	1	13		70	33.33333333	25	46	15		0	48	3		0
5-m256	2	0	1	0	3	1	17	8	50	30.55555556	25	27	7	8	18	53	4		1
5-m256	2	14.85714286	2	0	3	1	17	4	53.33333333	27.77777778	19	25	9	7	13	54	4		1
5-m256	2	42.42857143	3	0	3	1	17	7	60	19.44444444	20	26	5	8	16	54	4		1
5-m257	2	0	1	0	3	1	13	12	73.33333333	30.55555556	28	28	14		35	53	5		1
5-m257	2	14.57142857	2	0	3	1	13		46.66666667	33.33333333	25	27	13		24	57	5		1
5-m257	2	42.14285714	3	0	3	1	13								17	54	5		1
5-m259	2	0	1	0	3	1	15	7	83.33333333	22.22222222	31	27	6	7	20	51	3		0
5-m259	2	13	2	0	3	1	15	7	86.66666667	38.88888889	24	31	11	5	26	55	3		0
5-m259	2	41.14285714	3	0	3	1	15	6	76.66666667	27.77777778	27	38	11	6	18	51	3		0
5-m260	2	0	1	0	3	1	14	3	36.66666667	33.33333333	20	29	10	7	22	54	3		0
5-m260	2	13	2	0	3	1	14	2	63.33333333	25	18	29	11	7	31	49	3		0
5-m271	2	0	1	0	3	1	16	13	56.66666667	66.66666667	29	30	10		16	45	4		1
5-m272	2	0	1	0	3	1	17	6	53.33333333	33.33333333	27	35	15	10	24	58	4		1
5-m272	2	14.382239	2	0	3	1	17	4	53.33333333	47.22222222	19	27	20	7	10	46	4		1
5-m272	2	42.28571429	3	0	3	1	17	9	56.66666667	16.66666667	17	26	14	10	26	58	4		1
5-m274	2	0	1	0	3	1	14	8	43.33333333	33.33333333	30	33	14	10	23	51	4		1
5-m274	2	13.14285714	2	0	3	1	14	11	63.33333333	30.55555556	22	26	12	10	0	53	4		1
5-m274	2	40.85714286	3	0	3	1	14	10	63.33333333	16.66666667	16	25	5	10	28	57	4		1
5-m277	2	0	1	0	3	2	15	6	46.66666667	61.11111111	32	40	15	8	0	48	4	4	1
5-m277	2	15.42857143	2	0	3	2	15	9	76.66666667	33.33333333	27	44	11	9	0	38	4	4	1
5-m277	2	42	3	0	3	2	15	7	56.66666667	22.22222222	35	39	13	8		31	4	4	1
5-m287	2	0	1	0	3	2	19	13	100	75	42	51	18	8	27	43	3	4	0.5
5-m290	2	0	1	0	3	1	13	13	53.33333333	38.88888889	27	27	17	8		54	4		1
5-m290	2	13.14285714	2	0	3	1	13	15	86.66666667	58.33333333	30	31	12	7	36	50	4		1
5-m307	2	0	1	0	3	1	14	5	46.66666667	41.66666667	23	37	10		17	44	5		1
5-m349	2	0	1	0	3	2	16	1	50	33.33333333	25	27	12	10	0	43	4	4	1
5-m349	2	13.42857143	2	0	3	2	16	2	66.66666667	8.333333333	33	30	15	9	0	50	4	4	1
5-m350	2	0	1	0	3	2	18	8	83.33333333	47.22222222	30	29	15	10	33	52	3	4	0.5
5-m350	2	10.85714286	2	0	3	2	18	3	73.33333333	27.77777778	26	29	10	9	0		3	4	0.5
5-m350	2	42.28571429	3	0	3	2	18	4	83.33333333	38.88888889	31	31	13	9	7	55	3	4	0.5
5-m352	2	0	1	0	3	2	17	9	100	27.77777778	19	37	16	9	32	47	3	4	0.5
5-m352	2	12.14285714	2	1	3	2	17	16	86.66666667	63.88888889	31	50	21	9	20	47	3	4	0.5
5-m355	2	0	1	0	3	2	16	12	86.66666667	72.22222222	43	49	18	8	23	42	3	4	0.5
5-m355	2	10.85714286	2	1	3	2	16	13	73.33333333	80.55555556	37	49	21	7	23	42	3	4	0.5
5-m355	2	42.28571429	3	1	3	2	16	11	73.33333333	58.33333333	45	46	17	6	29	42	3	4	0.5
5-m374	2	0	1	0	3	2	14	12	66.66666667	22.22222222	21	32	4	10	24	57	3	3	0
5-m374	2	14.382239	2	0	3	2	14	12	30	22.22222222	21	30	7	8	23	51	3	3	0
5-m374	2	42.14285714	3	0	3	2	14	9	86.66666667	19.44444444	22	23	8	10	26	54	3	3	0
5-m377	2	0	1	0	3	2	17	8	73.33333333	25	31	26	13	7	16	48	4	4	1
5-m377	2	10.85714286	2	1	3	2	17	10	63.33333333	25	27	27	8	10	17	51	4	4	1
5-m382	2	0	1	0	3	2	12	5	50	30.55555556	26	39	11	10	25	48	4	4	1
5-m382	2	10.71428571	2	1	3	2	12	5	50	58.33333333	36	44	21	9	17	47	4	4	1
5-m384	2	0	1	0	3	2	13	8	60	55.55555556	32	45	18	8	32	50	3	4	0.5
5-m384	2	14.382239	2	0	3	2	13		26.66666667	33.33333333	27		16	6			3	4	0.5
5-m384	2	42.28571429	3	0	3	2	13	9	96.66666667	41.66666667	20	42	14	10		58	3	4	0.5
5-m390	2	0	1	0	3	1	14	12	63.33333333	41.66666667	38	47	18	7	33	43	3		0
5-m390	2	14.57142857	2	0	3	1	14	9	60	36.11111111	19	30	8	10	0	48	3		0
5-m390	2	42.14285714	3	0	3	1	14	11	86.66666667	16.66666667	24	33	11	10	21	50	3		0
5-m418	2	0	1	0	3	1	16	10	53.33333333	33.33333333	29	33	14	8	30	55	4		1
5-m418	2	14.382239	2	1	3	1	16	11	60	27.77777778	16	38	14	10	16	47	4		1
5-m427	2	0	1	0	3	2	13	9	60	41.66666667	26	38	19	9	38	55	4	4	1
5-m427	2	10.71428571	2	1	3	2	13	10	100	63.88888889	40	52	20	7	36	51	4	4	1
5-m427	2	42.14285714	3	1	3	2	13	11	70	47.22222222	36	41	18	10	40	52	4	4	1
5-m432	2	0	1	0	3	2	14	2	73.33333333	88.88888889	29	35	20	10	0	38	3	3	0
5-m432	2	11.71428571	2	1	3	2	14	1	26.66666667	38.88888889	34	40	17	6	0	32	3	3	0
5-m434	2	0	1	0	3	2	16	9	46.66666667	52.77777778	42	40	23	7	32	52	4	4	1
5-m435	2	0	1	0	3	2	13	8	23.33333333	52.77777778	33	32	15	8	20	43	3	4	0.5
5-m435	2	10.71428571	2	1	3	2	13	9	60	50	33	49	16	5	27	39	3	4	0.5
5-m435	2	42	3	1	3	2	13	13	56.66666667	77.77777778	44	50	17	9	21	44	3	4	0.5
5-m436	2	0	1	0	3	2	12	5	73.33333333	69.44444444	32	47	27	2	18	38	3	4	0.5
5-m436	2	14.382239	2	0	3	2	12	2	56.66666667	41.66666667	30	32	17	6	36	56	3	4	0.5
5-m436	2	42	3	0	3	2	12	5	60	25	22	33	11	7	13	55	3	4	0.5
5-m437	2	0	1	0	3	2	14	9	76.66666667	52.77777778	25	30	12	5	33		4	5	1
5-m437	2	11.85714286	2	1	3	2	14	11	60	44.44444444	40	31	10	6	35	47	4	5	1
5-m443	2	0	1	0	3	1	12	8	53.33333333	27.77777778	25	33	14		20	54	4		1
5-m446	2	0	1	0	3	2	14	8	76.66666667	52.77777778	30	41	13	8	17	51	3	4	0.5
5-m447	2	0	1	0	3	1	14	6	60	30.55555556	31	29	7		12	51	3		0
5-m449	2	0	1	0	3	1	15	11	60	63.88888889	23	41	26		11	41	4		1
5-m45	2	0	1	0	3	1	14	6	56.66666667	38.88888889	33	35	12	10	21	48	4		1
5-m45	2	14.382239	2	0	3	1	14	10	80	44.44444444	34	33	13	10	27	49	4		1
5-m458	2	0	1	0	3	1	13	6	90	66.66666667	33	44	23	4	23	30	4		1
5-m458	2	14.382239	2	1	3	1	13	5	53.33333333	25	25	29	17	5	0	38	4		1
5-m458	2	41.57142857	3	1	3	1	13	8	70	50	28	29	22	7	0	45	4		1
5-m459	2	0	1	0	3	1	12	14	40	22.22222222	27	44	23		23	48	4		1
5-m471	2	0	1	0	3	1	17	13	80	58.33333333	27	43	11	10	21	41	4		1
5-m471	2	14.85714286	2	0	3	1	17	16	73.33333333	33.33333333	49	55	13	10	22	47	4		1
5-m471	2	42.42857143	3	0	3	1	17	17	83.33333333	80.55555556	44	60	24	4	25	34	4		1
5-m48	2	0	1	0	3	1	14	6	80	22.22222222	31	35	11	9	30	46	3		0
5-m48	2	14.85714286	2	0	3	1	14	8	66.66666667	25	19	30	11	10	26	58	3		0
5-m494	2	0	1	0	3	1	12	4	36.66666667	2.777777778	25	24	4		13	52	3		0
5-m538	2	0	1	0	3	1	17	8	60	52.77777778	33	34	15	10	24	53	4		1
5-m538	2	11.14285714	2	1	3	1	17	10	76.66666667	75	29	42	18	8	33	51	4		1
5-m538	2	42	3	1	3	1	17	9	96.66666667	75	41	35	19	10	25	54	4		1
5-m570	2	0	1	0	3	1	12	4	33.33333333	38.88888889	20	34	19		8	47	3		0
5-m570	2	14.382239	2	1	3	1	12		36.66666667	36.11111111	19	24	8		0	51	3		0
5-m578	2	0	1	0	3	1	12	0	40	55.55555556	28	33	11	7	0	43	3		0
5-m578	2	13.71428571	2	0	3	1	12	4	40	27.77777778	29	29	10	8	19	52	3		0
5-m598	2	0	1	0	3	1	13	3	63.33333333	22.22222222	24	28	4		13	50	4		1
5-m604	2	0	1	0	3	1	13	4	53.33333333	36.11111111	26	34	13	10	9	56	3		0
5-m604	2	11	2	1	3	1	13	6	73.33333333	38.88888889	28	50	14	9	15	53	3		0
5-m623	2	0	1	0	3	2	13	7	43.33333333	58.33333333	24	39	24	8	18	51	3	4	0.5
5-m623	2	13.85714286	2	0	3	2	13	4	76.66666667	41.66666667	39	41	15	7	20	42	3	4	0.5
5-m623	2	41.57142857	3	0	3	2	13	4	93.33333333	25	22	35	12	10	29	48	3	4	0.5
5-m624	2	0	1	0	3	2	15	8	40	36.11111111	22	24	12	10	32	59	3	4	0.5
5-m624	2	13.85714286	2	0	3	2	15	14	63.33333333	27.77777778	28	34	8	10	29	55	3	4	0.5
5-m624	2	41.57142857	3	0	3	2	15	8	60	55.55555556	31	42	12	10	28	54	3	4	0.5
5-m625	2	0	1	0	3	2	14	10	63.33333333	25	16	37	19	7	0	55	3	4	0.5
5-m625	2	13.85714286	2	0	3	2	14	7	66.66666667	47.22222222	33	42	21	8	33	53	3	4	0.5
5-m625	2	41.57142857	3	0	3	2	14	5	90	30.55555556	26	37	12	8	15	55	3	4	0.5
5-m626	2	0	1	0	3	2	14	4	76.66666667	41.66666667	22	22	13	8	0	52	3	4	0.5
5-m626	2	14	2	0	3	2	14	2	80	25	27	28	9	9	0	48	3	4	0.5
5-m627	2	0	1	0	3	2	15	6	56.66666667	58.33333333	35	44	18	10	25	53	4	5	1
5-m67	2	0	1	0	3	2	14	4	76.66666667	66.66666667	27	45	18	6	18		4	4	1
5-m687	2	0	1	0	3	1	12	14	56.66666667	44.44444444	40	40	21	9	14	57	4		1
5-m687	2	14.28571429	2	0	3	1	12	13	66.66666667	36.11111111	23	42	13	10	31	54	4		1
5-m687	2	42.57142857	3	0	3	1	12	8	86.66666667	47.22222222	27	39	17	7	28	47	4		1
5-m77	2	0	1	0	3	2	17	10	56.66666667	88.88888889	34	32	17	5	0	40	4	4	1
5-m77	2	14.382239	2	0	3	2	17	5	23.33333333	36.11111111	29	24	8	8	16	34	4	4	1
5-m77	2	42.14285714	3	0	3	2	17	10	80	11.11111111	15	29	6	6	35	56	4	4	1
5-m93	2	0	1	0	3	2	16	6	90	52.77777778	38	36	17	9	26	44	4	4	1
1-375	1	0	1	0	0	1	14	9	43.33333333	19.44444444	30	27	11	9	32		3		0
1-375	1	8.714285714	2	1	0	1	14		46.66666667	11.11111111	19	21	5	9	0		3		0
1-379	1	0	1	0	0	1	14	8	63.33333333	19.44444444	24	31	10	9	32		4		1
1-390	1	0	1	0	0	1	13	2	56.66666667	22.22222222	27	30	11	6	25		4		1
1-392	1	0	1	0	0	1	14	14	50	30.55555556	22	29	11	10	19		3		0
1-395	1	0	1	0	0	1	16	12	50	47.22222222	28	51	22	10	29		4		1
1-395	1	11.42857143	2	1	0	1	16		33.33333333	61.11111111	25	50	21	10	27		4		1
1-410	1	0	1	0	0	2	15	4	46.66666667	11.11111111	29	28	6	8	26		4	4	1
1-410	1	7	2	1	0	2	15		56.66666667	27.77777778	27	29	9	7	19		4	4	1
1-447	1	0	1	0	0	1	13	3	36.66666667	33.33333333	33	27	19	7	15		4		1
1-544	1	0	1	0	0	2	14	3	43.33333333	22.22222222	25	29	15	10	16		4	4	1
1-562	1	0	1	0	0	2	16	7	80	41.66666667	27	41	20	4	30		3	4	0.5
1-562	1	7	2	1	0	2	16		73.33333333	22.22222222	12	31	11	8	9		3	4	0.5
1-562	1	73.42857143	3	1	0	2	16	7	46.66666667	41.66666667	14	40	12	9	8	53	3	4	0.5
1-563	1	0	1	0	0	1	17	12	66.66666667	47.22222222	21	33	11	9	16		3		0
1-563	1	11.42857143	2	1	0	1	17		53.33333333	25	24	29	11	10	5		3		0
1-563	1	74.14285714	3	1	0	1	17	15	56.66666667	36.11111111	22	30	9	9		48	3		0
1-584	1	0	1	0	0	2	15	7	56.66666667	33.33333333	28	41	15	9	18		3	4	0.5
1-584	1	7	2	1	0	2	15		93.33333333	61.11111111	24	29	15	8	14		3	4	0.5
1-586	1	0	1	0	0	2	17	2	36.66666667	69.44444444	38	37	20	5	18		3	4	0.5
1-586	1	7	2	1	0	2	17		36.66666667	27.77777778	27	31	6	8	28		3	4	0.5
1-586	1	73.42857143	3	1	0	2	17	2	70	47.22222222	30	37	14	6	30	41	3	4	0.5
1-610	1	0	1	0	0	1	16	12	53.33333333	44.44444444	34	31	17	7	28		3		0
1-612	1	0	1	0	0	1	16	6	80	44.44444444	27	37	13	4	24		5		1
1-612	1	11.42857143	2	1	0	1	16		50	33.33333333	30	26	14	4	4		5		1
1-612	1	74.28571429	3	1	0	1	16	10	63.33333333	44.44444444	31	50	9	4	21	39	5		1
1-640	1	0	1	0	0	2	17	5	53.33333333	69.44444444	30	39	27	8	30		3	4	0.5
1-640	1	7	2	1	0	2	17		36.66666667	22.22222222	17	23	14	10	15		3	4	0.5
1-640	1	73.42857143	3	1	0	2	17	6	70	22.22222222	13	26	15	8		53	3	4	0.5
1-680	1	0	1	0	0	2	14	6	40	27.77777778	29	31	13	9	8		3	4	0.5
1-688	1	0	1	0	0	1	14	5	70	58.33333333	29	31	10	10	25		4		1
1-715	1	0	1	0	0	2	16	5	30	5.555555556	30	25	12	10	4		3	4	0.5
1-715	1	7.857142857	2	1	0	2	16		36.66666667	13.88888889	25	26	13	9	14		3	4	0.5
1-726	1	0	1	0	0	2	16	8	53.33333333	41.66666667	30	38	15	10	24		3	4	0.5
1-726	1	8.285714286	2	1	0	2	16		43.33333333	30.55555556	25	35	9	10	32		3	4	0.5
1-739	1	0	1	0	0	2	16	6	56.66666667	38.88888889	30	32	21	10	17		3	3	0
2-006	1	0	1	0	1	1	14	1	66.66666667	47.22222222	30	39	23	5	15		4		1
2-006	1	8.142857143	2	0	1	1	14		100	69.44444444	28	21	22	6	0		4		1
2-059	1	0	1	0	1	1	16	7	73.33333333	77.77777778	19	37	18	8	36		4		1
2-059	1	10.14285714	2	1	1	1	16		60	33.33333333	31	33	17	8	36		4		1
2-060	1	0	1	0	1	2	13	6	63.33333333	36.11111111	22	49	15	5	8		3	4	0.5
2-060	1	7.428571429	2	1	1	2	13		93.33333333	22.22222222	36	32	10	10	0		3	4	0.5
2-060	1	69.14285714	3	1	1	2	13	10	53.33333333	13.88888889	33	29	3	8	26	55	3	4	0.5
2-083	1	0	1	0	1	2	14	2	86.66666667	36.11111111	23	44	7	8	5		3	4	0.5
2-083	1	6.428571429	2	0	1	2	14		93.33333333	44.44444444	22	25	7	8	0		3	4	0.5
2-083	1	69	3	0	1	2	14	13	96.66666667	33.33333333	30	41	13	8	36	54	3	4	0.5
2-095	1	0	1	0	1	1	14	4	66.66666667	33.33333333	26	39	19	6	33		4		1
2-146	1	0	1	0	1	1	14	4	70	86.11111111	33	36	14	3	12		4		1
2-146	1	6.857142857	2	0	1	1	14		80	66.66666667	28	42	16	5	10		4		1
2-195	1	0	1	0	1	1	17	9	56.66666667	36.11111111	27	38	20	8	25		4		1
2-211	1	0	1	0	1	2	15	13	46.66666667	44.44444444	36	50	26	9	12		3	4	0.5
2-240	1	0	1	0	1	1	14	7	66.66666667	50	36	40	12	10	30		3		0
2-248	1	0	1	0	1	1	14	9	46.66666667	44.44444444	32	30	19	6	19		3		0
2-266	1	0	1	0	1	2	14	3	93.33333333	88.88888889	32	44	23	7	8		3	4	0.5
2-266	1	7.714285714	2	0	1	2	14		100	75	21	42	20	7	0		3	4	0.5
2-266	1	68.71428571	3	0	1	2	14	10	73.33333333	80.55555556	44	61	22	7	26	42	3	4	0.5
2-282	1	0	1	0	1	2	13	6	93.33333333	63.88888889	26	42	11	10	15		4	4	1
2-282	1	10.28571429	2	1	1	2	13		100	100	22	46	19	7	21		4	4	1
2-295	1	0	1	0	1	2	15	3	90	0	13	51	18	8	6		3	3	0
2-295	1	6.428571429	2	0	1	2	15		100	2.777777778	20	27	14	5	0		3	3	0
2-295	1	69	3	0	1	2	15	7	36.66666667	16.66666667	17	24	9	9	9	59	3	3	0
2-335	1	0	1	0	1	2	14	1	93.33333333	55.55555556	31	26	12	7	0		3	4	0.5
2-335	1	5.285714286	2	0	1	2	14		100	50	26	35	13	5	0		3	4	0.5
2-335	1	67.85714286	3	0	1	2	14	12	66.66666667	30.55555556	34	28	12	8	25	46	3	4	0.5
2-348	1	0	1	0	1	1	17	10	63.33333333	50	32	42	19	8	27		5		1
2-348	1	9.142857143	2	1	1	1	17		73.33333333	22.22222222	22	38	14	8	29		5		1
2-349	1	0	1	0	1	1	16	10	93.33333333	47.22222222	25	33	17	6	6		4		1
2-375	1	0	1	0	1	2	17	0	66.66666667	72.22222222	33	32	19	9	0		3	4	0.5
2-375	1	8.428571429	2	1	1	2	17		93.33333333	77.77777778	38	31	21	7	40		3	4	0.5
2-405	1	0	1	0	1	2	16	8	76.66666667	30.55555556	26	34	9	10	21		3	4	0.5
2-433	1	0	1	0	1	1	16	4	13.33333333	25	24	32	15	7	19		4		1
2-433	1	9.428571429	2	1	1	1	16		30	0	14	25	5	8	0		4		1
2-437	1	0	1	0	1	1	15	7	86.66666667	38.88888889	34	38	15	7	23		4		1
2-461	1	0	1	0	1	2	13	1	93.33333333	72.22222222	32	43	25	10	10		4	4	1
2-481	1	0	1	0	1	1	13	4	73.33333333	44.44444444	26	34	15		26		3		0
2-481	1	8.714285714	2	1	1	1	13				30	27	14		24		3		0
2-484	1	0	1	0	1	2	13	5	50	27.77777778	25	30	14	7	30		3	4	0.5
2-484	1	7.285714286	2	1	1	2	13		70	0	24	37	10	6	0		3	4	0.5
2-484	1	69.57142857	3	1	1	2	13	10	93.33333333	22.22222222	20	27	15	8		56	3	4	0.5
2-490	1	0	1	0	1	1	15	4	96.66666667	19.44444444	31	43	14	10	11		3		0
2-490	1	7	2	0	1	1	15		83.33333333	50	33	37	15	9	34		3		0
2-490	1	69.71428571	3	0	1	1	15	10	73.33333333	69.44444444	39	42	17	8	29	50	3		0
2-491	1	0	1	0	1	1	14	4	80	44.44444444	33	36	16	7	34		3		0
3-123	1	0	1	0	4	1	16	7	60	25	6	26	2	10	20		4		1
3-123	1	9.285714286	2	1	4	1	16		70	27.77777778	22	26	9	10	0		4		1
3-362	1	0	1	0	4	1	15	3	73.33333333	5.555555556	16	22	3	10	1		4		1
4-011	1	0	1	0	2	2	13	9	76.66666667	58.33333333	36	55	26	9	29		4	4	1
4-011	1	6.857142857	2	1	2	2	13		36.66666667	22.22222222	24	26	8	10	0		4	4	1
4-019	1	0	1	0	2	1	17	4	76.66666667	58.33333333	33	33	21	7	12		2		0
4-046	1	0	1	0	2	1	16	9	80	41.66666667	31	36	22	8	6		4		1
4-046	1	7.714285714	2	1	2	1	16		43.33333333	44.44444444	18	37	18	8	0		4		1
4-053	1	0	1	0	2	1	14	6	76.66666667	83.33333333	29	36	18	9	38		3		0
4-053	1	67	3	1	2	1	14	11	93.33333333	38.88888889	19	25	3	10	38	60	3		0
4-066	1	0	1	0	2	1	14	5	66.66666667	33.33333333	31	41	11	9	30		4		1
4-159	1	0	1	0	2	2	13	5	66.66666667	66.66666667	39	25	28	10	32		4	4	1
4-159	1	6.428571429	2	1	2	2	13		50	36.11111111	21	28	18	10	0		4	4	1
4-159	1	68.71428571	3	1	2	2	13	8	83.33333333	58.33333333	45	41	14	10	20	47	4	4	1
4-167	1	0	1	0	2	2	13	4	63.33333333	52.77777778	28	49	22	7	26		4	4	1
4-167	1	6.428571429	2	1	2	2	13		33.33333333	22.22222222	20	27	9	10	0		4	4	1
4-167	1	68.71428571	3	1	2	2	13	4	90	27.77777778	30	29	13	7		51	4	4	1
4-168	1	0	1	0	2	2	15	4	80	47.22222222	31	44	24	10	34		4	4	1
4-168	1	6.428571429	2	1	2	2	15		36.66666667	44.44444444	22	36	22	6	0		4	4	1
4-168	1	68.71428571	3	1	2	2	15	4	63.33333333	36.11111111			19	7			4	4	1
4-292	1	0	1	0	2	1	13	5	83.33333333	75	39	40	18	7	28		4		1
4-292	1	7.142857143	2	1	2	1	13		56.66666667	52.77777778	26	41	20	9	0		4		1
4-292	1	69.14285714	3	1	2	1	13	7	100	27.77777778	22	25	6	6		52	4		1
4-372	1	0	1	0	2	2	15	4	66.66666667	66.66666667	33	35	23	8	12		3	3	0
4-376	1	0	1	0	2	2	13	7	86.66666667	61.11111111	38	40	21	9	36		3	4	0.5
4-376	1	6.857142857	2	1	2	2	13		36.66666667	16.66666667	16	29	8	10	0		3	4	0.5
4-376	1	69.14285714	3	1	2	2	13	11	93.33333333	30.55555556	22	36	18	5	24	55	3	4	0.5
4-386	1	0	1	0	2	2	16	4	93.33333333	44.44444444	26	32	22	8	27		3	3	0
4-386	1	6.428571429	2	1	2	2	16		70	33.33333333	16	30	20	10	0		3	3	0
4-386	1	68.85714286	3	1	2	2	16	9	100	44.44444444	28	36	18	7	19	50	3	3	0
4-400	1	0	1	0	2	1	16	13	90	44.44444444	29	32	19	7	10		3		0
4-402	1	0	1	0	2	2	13	8	73.33333333	69.44444444	36	41	22	6	22		3	4	0.5
4-402	1	7.428571429	2	1	2	2	13		50	30.55555556	23	35	17	9	0		3	4	0.5
4-416	1	0	1	0	2	1	16	8	80	58.33333333	28	45	19	7	20		3		0
4-428	1	0	1	0	2	2	16	8	86.66666667	58.33333333	32	39	26	8	27		3	4	0.5
4-428	1	7	2	1	2	2	16		56.66666667	41.66666667	18	36	22	10	0		3	4	0.5
4-433	1	0	1	0	2	2	13	3	83.33333333	50	37	33	24	10	22		4	4	1
4-433	1	6.857142857	2	1	2	2	13		53.33333333	25	29	24	16	9	18		4	4	1
4-438	1	0	1	0	2	1	14	6	80	50	30	38	15	9	16		3		0
4-451	1	0	1	0	2	1	14	4	46.66666667	47.22222222	31	38	27	6	31		4		1
4-457	1	0	1	0	2	2	13	1	76.66666667	36.11111111	31	31	26	8	28		3	4	0.5
4-457	1	6.857142857	2	1	2	2	13		40	50	16	30	16	10	0		3	4	0.5
4-466	1	0	1	0	2	2	17	8	66.66666667	38.88888889	37	31	13	9	24		3	4	0.5
4-467	1	0	1	0	2	2	17	2	80	36.11111111	32	36	5	9	22		2	3	0
4-467	1	5.714285714	2	0	2	2	17		70	38.88888889	32	40	6	9	22		2	3	0
4-504	1	0	1	0	2	1	13	5	66.66666667	55.55555556	28	35	27	9	22		3		0
4-507	1	0	1	0	2	1	15	4	83.33333333	72.22222222	33	36	29	9	23		4		1
4-511	1	0	1	0	2	1	14	8	100	33.33333333	31	41	27	9	28		3		0
4-511	1	10.28571429	2	1	2	1	14		63.33333333	38.88888889	22	34	23	9	0		3		0
4-514	1	0	1	0	2	1	13	7	73.33333333	36.11111111	31	37	21	9	24		3		0
4-514	1	11	2	1	2	1	13		56.66666667	44.44444444	31	36	20	6	20		3		0
4-515	1	0	1	0	2	1	14	8	70	44.44444444	28	36	16	9	14		3		0
4-517	1	0	1	0	2	1	13	11	53.33333333	22.22222222	31	46	21	4	18		4		1
4-517	1	7.142857143	2	1	2	1	13		66.66666667	38.88888889	26	32	25	9	14		4		1
4-530	1	0	1	0	2	1	13	7	73.33333333	47.22222222	37	40	26		30		3		0
4-530	1	10	2	1	2	1	13		56.66666667	41.66666667	28	38	22		13		3		0
4-532	1	0	1	0	2	1	16	7	83.33333333	44.44444444	31	32	24	6	28		4		1
4-534	1	0	1	0	2	1	16	7	86.66666667	72.22222222	38	52	26	8	21		3		0
4-534	1	7.714285714	2	1	2	1	16		86.66666667	47.22222222	17	36	24	6	26		3		0
4-535	1	0	1	0	2	1	15	9	73.33333333	44.44444444	26	34	20	10	20		4		1
4-535	1	11	2	1	2	1	15		43.33333333	13.88888889	19	21	4	10	0		4		1
4-536	1	0	1	0	2	1	16	1	63.33333333	61.11111111	36	42	24	7	34		4		1
4-538	1	0	1	0	2	1	17	12	80	38.88888889	21	33	11	8	25		3		0
4-538	1	8	2	1	2	1	17		50	41.66666667	23	38	18	10	0		3		0
4-538	1	70	3	1	2	1	17	0	53.33333333	2.777777778	7	22	1	10	0	60	3		0
4-540	1	0	1	0	2	1	16	8	70	50	37	43	27	7	38		4		1
4-540	1	8	2	1	2	1	16		46.66666667	38.88888889	29	34	19	10	0		4		1
4-552	1	0	1	0	2	1	15	6	70	66.66666667	35	40	23	6	32		3		0
4-557w1	1	0	1	0	2	1	13	2	56.66666667	38.88888889	33	30	19	6	36		5		1
4-557w1	1	3.714285714	2	0	2	1	13		60	44.44444444	26	38	18	4	16		5		1
4-558w1	1	0	1	0	2	1	13	3	83.33333333	44.44444444	39	40	25	7	24		4		1
4-558w1	1	7.142857143	2	1	2	1	13		36.66666667	50	18	36	20	9	0		4		1
4-558w1	1	67.42857143	3	1	2	1	13	11	33.33333333	75	37	46	21	9	11	31	4		1
4-559	1	0	1	0	2	2	16	5	66.66666667	63.88888889	35	54	28	9	32		3	4	0.5
4-559	1	6.857142857	2	1	2	2	16		26.66666667	33.33333333	26	30	16	10	0		3	4	0.5
4-559	1	69	3	1	2	2	16	8	70	36.11111111	21	32	18	8	31	40	3	4	0.5
4-560	1	0	1	0	2	2	17	9	83.33333333	33.33333333	34	42	28	8	40		3	4	0.5
4-560	1	6.857142857	2	1	2	2	17		40	25	30	25	6	9	28		3	4	0.5
4-560	1	69	3	1	2	2	17	10	80	27.77777778	26	34	8	5	27	56	3	4	0.5
4-563	1	0	1	0	2	2	17	3	63.33333333	47.22222222	30	34	18	7	26		4	4	1
4-563	1	7.571428571	2	1	2	2	17		66.66666667	27.77777778	20	36	21	6	18		4	4	1
4-563	1	69.57142857	3	1	2	2	17	3	66.66666667	16.66666667	19	24	7	9		48	4	4	1
4-566	1	0	1	0	2	2	17	6	56.66666667	69.44444444	39	55	20	8	34		3	5	0.5
4-566	1	6.857142857	2	1	2	2	17		26.66666667	36.11111111	27	34	19	9	32		3	5	0.5
4-567	1	0	1	0	2	1	14	6	80	50	36	31	25	8	20		3		0
4-567	1	7.142857143	2	1	2	1	14		53.33333333	41.66666667	25	37	23	8	0		3		0
4-568	1	0	1	0	2	1	15	7	63.33333333	75	40	51	23	7	30		4		1
4-569	1	0	1	0	2	2	15	5	83.33333333	52.77777778	37	42	16	9	28		4	4	1
4-569	1	7.571428571	2	1	2	2	15		23.33333333	16.66666667	23	24	8	10	0		4	4	1
4-569	1	69.57142857	3	1	2	2	15	4	30	16.66666667	22	28	11	6		55	4	4	1
4-574	1	0	1	0	2	2	15	5	90	47.22222222	35	42	19	2	29		4	4	1
4-574	1	7	2	1	2	2	15		83.33333333	52.77777778	22	41	26	9	12		4	4	1
4-581	1	0	1	0	2	1	15	8	76.66666667	80.55555556	34	50	27	7	34		3		0
4-585	1	0	1	0	2	2	16	4	63.33333333	75	34	46	25	10	19		3	4	0.5
4-586	1	0	1	0	2	1	15	6	90	72.22222222	36	54	27	10	18		4		1
4-586	1	10.42857143	2	0	2	1	15		53.33333333	38.88888889	28	48	31	10	0		4		1
4-586	1	69.14285714	3	0	2	1	15	10	56.66666667	69.44444444	46	41	21	8		27	4		1
4-589	1	0	1	0	2	2	17	5	93.33333333	50	30	53	21	7	40		3	4	0.5
4-590	1	0	1	0	2	2	14	5	60	38.88888889	26	34	18	6	22		4	4	1
4-590	1	9.857142857	2	0	2	2	14		66.66666667	61.11111111	27	41	21	8	0		4	4	1
4-599w1	1	0	1	0	2	2	15	4	70	58.33333333	32	33	31	5	36		3	4	0.5
4-599w1	1	3.714285714	2	0	2	2	15		63.33333333	52.77777778	29	41	31	5	0		3	4	0.5
4-600w1	1	0	1	0	2	2	16	4	73.33333333	58.33333333	41	58	25	8	34		3	4	0.5
4-600w1	1	3.714285714	2	0	2	2	16		93.33333333	50	39	40	26	8	20		3	4	0.5
4-618	1	0	1	0	2	2	15	0	60	66.66666667	30	41	16	4	0		3	4	0.5
4-618	1	3.714285714	2	0	2	2	15		36.66666667	41.66666667	32	41	25	6	0		3	4	0.5
4-624w1	1	0	1	0	2	2	15	5	76.66666667	61.11111111	28	40	20	10	35		3	4	0.5
4-624w1	1	3.714285714	2	0	2	2	15		93.33333333	50	35	47	22	10	28		3	4	0.5
4-625w1	1	0	1	0	2	2	15	4	70	69.44444444	27	35	25	5	35		3	3	0
4-625w1	1	3.714285714	2	0	2	2	15		53.33333333	61.11111111	29	43	23	8	9		3	3	0
