# Supplementary material for: Association of MAOA genetic variants and resilience with psychosocial stress: A longitudinal study of Syrian refugees
Source: PLoS One. 2019 Jul 17;14(7):e0219385. doi: 10.1371/journal.pone.0219385 (PMC6636744; doi:10.1371/journal.pone.0219385)
Supplement: S2 Table — (XLSX) [file pone.0219385.s002.xlsx]

## Sheet: Updated Codebook
S2 Table. Codebook for variable names presented in S1 Table.
DEMOGRAPHIC DATA
Variable name	Variable	Code / Valid Range	Description	Analytical method		References
ID_t1	Participant ID	Unique to each participant	Identifier for participant in the study	Determined at enrollment
WAVE	Wave	1 = Wave1 2 = Wave2	Iteration of data collection	Wave 1 consisted of high-need participants and age-matched control individuals; Wave 2 followed Randomized Control Trial design	COHORTS SELECTED
COLWEEKC	Weeks Since initial Collection	0 - 74.3	Number of weeks since baseline measurement was obtained for that individual	Determined at each data collection based on date	MEASUREMENT DATE
TIMEPOINT	Timepoint	1 = Pre-intervention 2 = Post-intervention 3 = Follow-up	The general timepoint in the study at which data was collected	Determined at each data collection
RCT_ARM	Intervention arm in the randomized controlled trial	0 = Control 1 = Treatment	Denotes whether participant had participated in the intervention during the data collection period; Intervention (Advancing Adolescents/Nubader)	Group deteremined at enrollment	DESCRIPTIVE VARIABLES
SITE_t1	Place of residence	0 = Irbid 1 = Mafraq 2 = Jarash 3 = Zarqa	Urban Center	Locations numercially; categorical variable
GENDER_t1	Gender	1 = Male 2 = Female	Self-reported gender	Self-reported at enrollment	PREDICTORS/ MODERATORS
AGE_WAVE	Age	10 - 19	Self-reported age at time of data collection	Self-reported at enrollment
TECTOT	Lifetime exposure to tramatic events	0 - 18	Adapted to assess traumatic events relevant to war and displacement	Sum the total scores		Panter‐Brick, C., Grimon, M. P., Kalin, M., & Eggerman, M. (2015). Trauma memories, mental health, and resilience: A prospective study of Afghan youth. Journal of Child Psychology and Psychiatry, 56(7), 814-825.
OUTCOME MEASURES					PSYCHOSOCIAL STRESS AND MENTAL HEALTH (SELF-REPORTS)
HINSECURITY	Human Insecurity (HI)	7 - 100	Locally developed measure of perceived insecurity	Sum the total scores and then multiply so that possible scores range from 0-100	PRIMARY OUTCOMES (Psychosocial stress)	Ziadni, M., Hammoudeh, W., Rmeileh, N. M. A., Hogan, D., Shannon, H., & Giacaman, R. (2011). Sources of human insecurity in post-war situations: The case of Gaza. Journal of human security, 7(3).
HDISTRESS	Human Distress (HD)	0 - 100	Locally developed measure of indicators of distress	Sum the total scores and then multiply so that possible scores range from 0-100		Hamayel, L., Ghandour, R., Abu Rmeileh, N., & Giacaman, R. (2014). Assessment of the psychosocial health status of adolescents 12–18 years old in the occupied Palestinian Territory: A cross sectional baseline survey. Birzeit, West Bank, Palestine: Institute of Community and Public Health, Birzeit University.
PSSTOT	Perceived Stress (PSS)	4 - 48	Internationally developed measure of perceived stress, validated in Arabic	Sum the total scores		Almadi, T., Cathers, I., Mansour, A. M. H., & Chow, C. M. (2012). An Arabic version of the Perceived Stress Scale: Translation and validation study. International Journal of Nursing Studies, 49, 84-89.
AYMHTOT	Arab Youth Mental Health (AYMH)	21 - 63	Locally developed measure of mental health (depression / anxiety)	Sum the total scores	SECONDARY OUTCOMES (Mental health, prosociality)	Makhoul, J., Nakkash, R. T., El Hajj, T., Abdulrahim, S., Kanj, M., Mahfoud, Z., & Afifi, R. A. (2011). Development and validation of the Arab youth mental health scale. Community mental health journal, 47(3), 331-340.
SDQtot	Strength and Difficulties Questionnaire (SDQ) total scores	1 - 32	Internationally developed measure of interalizing/externalizing, validated in Arabic	Sum the total scores		Alyahri, A., & Goodman, R. (2006). Validation of the Arabic strengths and difficulties questionnaire and the development and well-being assessment. Eastern Mediterranean Health Journal, 12, S138-S146.
prosoc	SDQ Prosocial score	1 - 10	Internationally developed measure of prosociality, validated in Arabic	Sum the total scores		Alyahri, A., & Goodman, R. (2006). Validation of the Arabic strengths and difficulties questionnaire and the development and well-being assessment. Eastern Mediterranean Health Journal, 12, S138-S146.
CRIESTOT	PTSD symptoms (CRIES)	0 - 40	Measure of PTSD symptoms	Sum the total scores for those who received a 1 or more on TECTOTcat. Give everyone who received a 0 on TECTOTcat (indicating no trauma exposure) a 0 on this measure.	OTHER OUTCOMES	Veronese, G., & Pepe, A. (2013). Psychometric properties of IES-R, short Arabic version in contexts of military violence. Research on Social Work Practice, 23(6), 710-718.
NewCYRM12	Resilience (CYRM)	25 - 60	Measure of resilience (individual, relational, and contextual protective factors)	Sum the total scores		Panter‐Brick, C., Hadfield, K., Dajani, R., Eggerman, M., Ager, A., & Ungar, M. (2017). Resilience in context: A brief and culturally grounded measure for Syrian refugee and Jordanian host‐community adolescents. Child development.
GENETIC DATA					GENETIC DATA
MAOA Allele 1	Allele 1 of promoter region for Monoamine Oxidase A gene (MAOA-LPR)	2, 3, 3.5, 4, or 5 (two alleles for females, one for males)	Biology: X-linked repeat polymorphism. Coded protein helps degrade serotonin and norepinephrine Significance: Linked to behavioral changes in combination with early life trauma	Assayed using PCR and agarose gel. Possible number of repeats include; 2, 3, 3.5, 4, and 5. Females have two alleles and males have one.		Frazzetto G, Di Lorenzo G, Carola V, Proietti L, Sokolowska E, Siracusano A, Gross C, and Troisi A. (2007). Early Trauma and Increased Risk for Physical Aggression during Adulthood: The Moderating Role of MAOA Genotype. PLoS ONE, 2, e486.
MAOA Allele 2	Allele 2 of promoter region for Monoamine Oxidase A gene (MAOA-LPR)	2, 3, 3.5, 4, or 5 (two alleles for females, one for males)	Biology: X-linked repeat polymorphism. Coded protein helps degrade serotonin and norepinephrine Significance: Linked to behavioral changes in combination with early life trauma	Assayed using PCR and agarose gel. Possible number of repeats include; 2, 3, 3.5, 4, and 5. Females have two alleles and males have one, so this column is blank for males.		Frazzetto G, Di Lorenzo G, Carola V, Proietti L, Sokolowska E, Siracusano A, Gross C, and Troisi A. (2007). Early Trauma and Increased Risk for Physical Aggression during Adulthood: The Moderating Role of MAOA Genotype. PLoS ONE, 2, e486.
MAOA Dosage		0 = Low Activity 0.5 = Heterozygous Activity (one high and one low allele) 1 = High Activity		Repeats are categorized as high activity (3.5 and 4) or low activity (2 and 3). The 5 repeat allele can be difficult to classify, but based on our data we have specified it as high activity. Note that male values are dichotomous and analyses using only males should take this into account		Zohsel K, Bianchi V, Mascheretti S, Hohm E, Schmidt MH, Esser G, Brandeis D, Banaschewski T, Nobile M, and Laucht M. (2015). Monoamine oxidase A polymorphism moderates stability of attention problems and susceptibility to life stress during adolescence. Genes, Brain and Behavior, 14, 565-572.
